# Supplementary material for: Dataset on the mass spectrometry-based proteomic profiling of mouse embryonic fibroblasts from a wild type and DYT-TOR1A mouse model of dystonia, basally and during stress
Source: Data Brief. 2021 Nov 20;39:107609. doi: 10.1016/j.dib.2021.107609 (PMC8640233; doi:10.1016/j.dib.2021.107609)
Supplement: Supplementary file 1 [file mmc1.xlsx]

## Sheet: READ ME
Sample Naming System
Samples are named by their genotype, treatment condition, subcellular fraction, and replicate number as follows: Genotype_TreatmentCondition_SubcellularFraction_ReplicateNumber
Possible genotypes are either wildtype (WT) or heterozygous for DYT-TOR1A (DYT)
Treatment conditions are either 6 hours of 1 µm Tg (Tg) or 6 hours of DMSO vehicle (Veh)
Subcellular fractions can either be the nuclear fraction (Nuc) or the cytosolic fraction (Cyto)
Replicate numbers are either 1,2,or 3
Quality Control (QC) Sample Naming System
QC samples are defined by the pool of samples from a given subcellular fraction that were used to make the QC sample and a replicate number
QC samples can either be pooled from all the nuclear fraction samples (NucPool), pooled from all the cytosolic fraction samples (CytoPool), or pooled from all samples irrespective of their subcellular fraction (TotalPool)
Replicate numbers for QC samples can either be 1,2,3, or 4
Supplementary Table 1
Machine ID is the key used in the MassIVE repository to label raw sample data
Sample ID is the key used to label the samples within Supplementary Tables 2 and 3
Supplementary Table 2 (Raw Peptide Abundances) Header Legend
Protein FDR Confidence is the confidence that a given protein was accurately identified given the set of identified peptides
Accession is the accession code for the aligned protein
# Unique Peptides is the number of peptides unique to a given protein that were identified
#PSMs is the number of peptides for a given protein that were identified
#Razor Peptides is the number of razor peptides identified that align with the specific protein
Master Protein Confidence is the algorithmic confidence level of the peptide aligning with a given protein
Sequence is the amino acid sequence of the peptide
Modifications is the specific modification (if any) that exists on an identified peptide
Usage for Quantification is a check for whether an identified peptide can be used for quantification based on how frequently it was identified across different samples
Supplementary Table 3 (Raw and Normalized Protein Abundances) Header Legend
Protein values can either be raw or normalized (Norm). Raw values are the direct summation of the quantified peptides that were used for quantification. Normalized values are a mathematically corrected value to account for variations in peptide detection across runs and slight deviations in loaded protein level
Accession is the accession code for the aligned protein
Peptides is the number of peptides used in quantification for a given protein
CV Represents the coefficient of variation among the different replicates for a given experimental condition (combination of genotype, treatment, and subcellular fraction)

## Sheet: Supplementary Table 1
Machine ID	Sample ID
ID46169	WT_Tg_Nuc_1
ID46170	WT_Veh_Nuc_1
ID46171	DYT_Tg_Nuc_1
ID46172	DYT_Veh_Nuc_1
ID46173	WT_Tg_Nuc_2
ID46174	WT_Veh_Nuc_2
ID46175	DYT_Tg_Nuc_2
ID46176	DYT_Veh_Nuc_2
ID46177	WT_Tg_Nuc_3
ID46178	WT_Veh_Nuc_3
ID46179	DYT_Tg_Nuc_3
ID46180	DYT_Veh_Nuc_3
ID46181	WT_Tg_Cyto_1
ID46182	WT_Veh_Cyto_1
ID46183	DYT_Tg_Cyto_1
ID46184	DYT_Veh_Cyto_1
ID46185	WT_Tg_Cyto_2
ID46186	WT_Veh_Cyto_2
ID46187	DYT_Tg_Cyto_2
ID46188	DYT_Veh_Cyto_2
ID46189	WT_Tg_Cyto_3
ID46190	WT_Veh_Cyto_3
ID46191	DYT_Tg_Cyto_3
ID46192	DYT_Veh_Cyto_3
ID46193_1	QC_NucPool_1
ID46193_2	QC_NucPool_2
ID46193_3	QC_NucPool_3
ID46193_4	QC_NucPool_4
ID46194_1	QC_CytoPool_1
ID46194_2	QC_CytoPool_2
ID46194_3	QC_CytoPool_3
ID46194_4	QC_CytoPool_4

## Sheet: Supplementary Table 2
Protein FDR Confidence: Combined	Master	Accession	Description	# Unique Peptides	# PSMs	# Razor Peptides	Abundance: WT_Tg_Nuc_1	Abundance: WT_Tg_Nuc_2	Abundance: WT_Tg_Nuc_3	Abundance: WT_Veh_Nuc_1	Abundance: WT_Veh_Nuc_2	Abundance: WT_Veh_Nuc_3	Abundance: DYT_Tg_Nuc_1	Abundance: DYT_Tg_Nuc_2	Abundance: DYT_Tg_Nuc_3	Abundance: DYT_Veh_Nuc_1	Abundance: DYT_Veh_Nuc_2	Abundance: DYT_Veh_Nuc_3	Abundance: WT_Tg_Cyto_1	Abundance: WT_Tg_Cyto_2	Abundance: WT_Tg_Cyto_3	Abundance: WT_Veh_Cyto_1	Abundance: WT_Veh_Cyto_2	Abundance: WT_Veh_Cyto_3	Abundance: DYT_Tg_Cyto_1	Abundance: DYT_Tg_Cyto_2	Abundance: DYT_Tg_Cyto_3	Abundance: DYT_Veh_Cyto_1	Abundance: DYT_Veh_Cyto_2	Abundance: DYT_Veh_Cyto_3	Abundance: QC_NucPool_1	Abundance: QC_NucPool_2	Abundance: QC_NucPool_3	Abundance: QC_NucPool_4	Abundance: QC_CytoPool_1	Abundance: QC_CytoPool_2	Abundance: QC_CytoPool_3	Abundance: QC_CytoPool_4	Abundance: QC_TotalPool_1	Abundance: QC_TotalPool_2	Abundance: QC_TotalPool_3
High	Master Protein	Q9QXS1	Plectin OS=Mus musculus OX=10090 GN=Plec PE=1 SV=3	390	11455	4	1.04395e+09	1.98381e+09	1.63353e+09	1.35672e+09	2.52448e+09	2.18368e+09	1.44842e+09	1.7729e+08	1.56322e+08	1.86789e+09	2.08643e+09	2.28176e+08	3.58098e+08	2.51333e+08	2.33533e+08	4.19859e+08	2.65954e+08	2.15208e+08	3.87111e+08	2.52931e+08	1.84401e+08	4.00348e+08	2.23909e+08	1.55281e+08	1.40599e+09	1.40688e+09	1.35181e+09	1.25504e+09	2.89739e+08	2.76726e+08	2.73626e+08	2.7677e+08	8.33897e+08	7.53729e+08	7.04761e+08
	Confidence	Master Protein Accessions	Master Protein Descriptions	Sequence	Modifications	Abundance: WT_Tg_Nuc_1	Abundance: WT_Tg_Nuc_2	Abundance: WT_Tg_Nuc_3	Abundance: WT_Veh_Nuc_1	Abundance: WT_Veh_Nuc_2	Abundance: WT_Veh_Nuc_3	Abundance: DYT_Tg_Nuc_1	Abundance: DYT_Tg_Nuc_2	Abundance: DYT_Tg_Nuc_3	Abundance: DYT_Veh_Nuc_1	Abundance: DYT_Veh_Nuc_2	Abundance: DYT_Veh_Nuc_3	Abundance: WT_Tg_Cyto_1	Abundance: WT_Tg_Cyto_2	Abundance: WT_Tg_Cyto_3	Abundance: WT_Veh_Cyto_1	Abundance: WT_Veh_Cyto_2	Abundance: WT_Veh_Cyto_3	Abundance: DYT_Tg_Cyto_1	Abundance: DYT_Tg_Cyto_2	Abundance: DYT_Tg_Cyto_3	Abundance: DYT_Veh_Cyto_1	Abundance: DYT_Veh_Cyto_2	Abundance: DYT_Veh_Cyto_3	Abundance: QC_NucPool_1	Abundance: QC_NucPool_2	Abundance: QC_NucPool_3	Abundance: QC_NucPool_4	Abundance: QC_CytoPool_1	Abundance: QC_CytoPool_2	Abundance: QC_CytoPool_3	Abundance: QC_CytoPool_4	Abundance: QC_TotalPool_1	Abundance: QC_TotalPool_2	Abundance: QC_TotalPool_3	Usage for Quantification
	High	Q8R0W0; Q9QXS1	Epiplakin OS=Mus musculus OX=10090 GN=Eppk1 PE=1 SV=2 Plectin OS=Mus musculus OX=10090 GN=Plec PE=1 SV=3	GFFDPNTHENLTYLQLLER		1.33883e+06	1.53128e+06	3681532	4.33259e+06	7.20221e+06	4.24189e+06	2.07165e+06	139065	177919	1.64532e+06	6.62454e+06	191901	963961	702445	564963	1.35208e+06	767621	624867	1.07348e+06	716380	598952	1.44721e+06	907956	235700	2.9762e+06	2.63077e+06	1.23744e+06	1.11301e+06	610837	720409	816199	699194	1.87893e+06	882833	1172397	Used
	High	Q8R0W0; Q9QXS1	Epiplakin OS=Mus musculus OX=10090 GN=Eppk1 PE=1 SV=2 Plectin OS=Mus musculus OX=10090 GN=Plec PE=1 SV=3	LLEAQIATGGIIDPVHSHR		1.35942e+06	2.47637e+06	3.97236e+06	2.41275e+06	6.49452e+06	4.99178e+06	2.06615e+06	211391	683760	2.79981e+06	6.08367e+06	363456	438003	539397	243035	431903	433850	243316	553848	144271	205824	527973	312089	303144	1.9915e+06	1.99869e+06	1.01913e+06	888015	255009	461590		300324	1.40507e+06	777061	651022	Used
	High	Q8R0W0; Q9QXS1	Epiplakin OS=Mus musculus OX=10090 GN=Eppk1 PE=1 SV=2 Plectin OS=Mus musculus OX=10090 GN=Plec PE=1 SV=3	ILSDPSDDTKGFFDPNTHENLTYLQLLER	1xDeamidated [N16]																																				Not Used
	High	Q8R0W0; Q9QXS1	Epiplakin OS=Mus musculus OX=10090 GN=Eppk1 PE=1 SV=2 Plectin OS=Mus musculus OX=10090 GN=Plec PE=1 SV=3	ILSDPSDDTKGFFDPNTHENLTYLQLLER		1.03438e+06	1.44949e+06	2.2891e+06	2.26763e+06	4.38837e+06	2.91949e+06	1.44835e+06			1.57302e+06	4.20765e+06	66651.8	414222	218376		497904	332318	217307	331341			616018	303942	92424.2	2.00608e+06	1.70874e+06	1.00234e+06	992934	350026	243024	274756	226267	1.04616e+06	707737	625581	Used
	High	Q9QXZ0; Q9QXS1	Microtubule-actin cross-linking factor 1 OS=Mus musculus OX=10090 GN=Macf1 PE=1 SV=2 Plectin OS=Mus musculus OX=10090 GN=Plec PE=1 SV=3	LTVEEAVR		3749937	3.19203e+06	2.41638e+06	4.13115e+06	4.81693e+06	2.56801e+06	4208523			5.24156e+06	4854637	71617.4	1055464	731697	1.07755e+06	1.63431e+06	878974	894339	1.45072e+06	875991		1.55593e+06	991377		3.30077e+06	2.46392e+06	2.73593e+06	2.45069e+06	1.02654e+06	994250	1.16068e+06	904058	2.08934e+06	1.67029e+06	1.74708e+06	Used
	High	Q9QXS1	Plectin OS=Mus musculus OX=10090 GN=Plec PE=1 SV=3	RMEEEERLAEQQR		613408	1.08671e+06	843509	551523	1.73186e+06	1.42076e+06	721842	92184.3	63738.2	860103	1.48104e+06	109956				149539						146120			891836	866128	838255	687767		96268.9			387566	408744	324421	Used
	High	Q9QXS1	Plectin OS=Mus musculus OX=10090 GN=Plec PE=1 SV=3	AQAEVEGLGK		5207239	7928432	5.27863e+06	5.66063e+06	9827039	7.78024e+06	6329212	857542	654842	8753279	8423960	951137	1.27342e+06	984721	792381	1.58436e+06	1126518	817908	1.38162e+06	1.06648e+06	393657	1.82261e+06	914771	364887	5.79786e+06	5.49247e+06	5.61526e+06	5303390	948369	1.05802e+06	922323	993613	3473071	3.22107e+06	3.12722e+06	Used
	High	Q9QXS1	Plectin OS=Mus musculus OX=10090 GN=Plec PE=1 SV=3	VPAQQLQEAGILSQEELQR		424032	812078	742001	444495	783061	697651	783671	158364		927242	1.06563e+06	163928														473796	516350	458359					259405	291422	205420	Used
	High	Q9QXS1	Plectin OS=Mus musculus OX=10090 GN=Plec PE=1 SV=3	LISLFQAMK		2.6714e+06	2.43899e+06	2.07711e+06	3319762	3.80376e+06	1.74863e+06	2.9461e+06	81036.5	47522.1	3.82049e+06	3975441	76506.9	851985	785892	651066	1.42432e+06	786218	700016	1.20188e+06	664424	451669	1341632	903059	344062	2.73531e+06	2.34031e+06	2.11607e+06	1.99168e+06	721468	1.00284e+06	789301	798414	1.70435e+06	1.45423e+06	1.53877e+06	Used
	High	Q9QXS1	Plectin OS=Mus musculus OX=10090 GN=Plec PE=1 SV=3	IDSAEWGVDLPSVEAQLGSHR		549271	355735	465999	780253	1.17801e+06	612628	555500		39420	469157	1.23753e+06	92966.1	380564	442527	277256	603866	280797	311426	425819	235192	189890	296004	334178	160850	507876	398889	395858	330898	313971	354659	261108	308776	444327	332225	302025	Used
	High	Q9QXS1	Plectin OS=Mus musculus OX=10090 GN=Plec PE=1 SV=3	SLAQADAEK		558092	1.39055e+06	866529	1.33333e+06	1.33333e+06	1.72405e+06	762104		151369	1.14092e+06	1.58234e+06	257907										78154.9	52669.5	387152	322203	1.01364e+06	776512	650922						100192	331275	Used
	High	Q9QXS1	Plectin OS=Mus musculus OX=10090 GN=Plec PE=1 SV=3	LQMEAGLCEEQLNQADALLQSDIR	1xCarbamidomethyl [C8]; 1xOxidation [M3]				297629			59650.9	61520.3	28957.4	164399			226350			110038						236987							109848	112964						Used
	High	Q9QXS1	Plectin OS=Mus musculus OX=10090 GN=Plec PE=1 SV=3	SLAQADAEKQKEEAER		4.03244e+06	1.08667e+07	6.72769e+06	6.17747e+06	1.27634e+07	1.11114e+07	6.46981e+06	511305	537872	9284478	8.13315e+06	696979	518356	529023	443432	587568	461752	325006	769044	523184	212213	900551	507342	266394	5.9291e+06	6.29646e+06	6166051	5.93976e+06	552383	531160	474559	595407	3.29072e+06	3.22503e+06	2.66086e+06	Used
	High	Q9QXS1	Plectin OS=Mus musculus OX=10090 GN=Plec PE=1 SV=3	EAIAELEREKEK		3.61733e+06	8.35899e+06	6.28489e+06	4.22028e+06	9.72717e+06	8.18536e+06	5.36166e+06	472135	372651	6.65972e+06	7762637	729192				2.00424e+06	302938	469768	3.54285e+06	131222	369376	94127.5		185666	4.97303e+06	5.25916e+06	5.26383e+06	4.91966e+06			186725	188122	2.77402e+06	3.0505e+06	2.38427e+06	Used
	High	Q9QXS1	Plectin OS=Mus musculus OX=10090 GN=Plec PE=1 SV=3	LLDAQLATGGIVDPR		1.97795e+06	2.31955e+06	1.94625e+06	2.4444e+06	3.32131e+06	1.61523e+06	2.35327e+06	207042	243573	3.04028e+06	3.68924e+06		462977	338519	352930	988634	596281	345825	507822	466524		784932	485343	274227	2.07406e+06	1.97211e+06	1.66763e+06	1.53849e+06	577418	419247	409128	361722	1.27223e+06	902272	954637	Used
	High	Q9QXS1	Plectin OS=Mus musculus OX=10090 GN=Plec PE=1 SV=3	LLDAQLSTGGIVDPSK		2.46058e+06	3.90686e+06	3.15632e+06	2.79596e+06	4293600	3.266e+06	2.88354e+06	618235	698478	3.68505e+06	4.17061e+06	508093	539172	274731	303556	906079	462157	432676	815334	505078	241255	908174	479038	202947	3.29907e+06	2.57963e+06	2.09958e+06	1.75569e+06	575791	336953	521584	610777	1.69304e+06	1.29997e+06	937223	Used
	High	Q9QXS1	Plectin OS=Mus musculus OX=10090 GN=Plec PE=1 SV=3	EAIAELEREK																																					Not Used
	High	Q9QXS1	Plectin OS=Mus musculus OX=10090 GN=Plec PE=1 SV=3	QAADAEMEK		266096	445215	253968	329805	304050	353856	249928			286110	255691		91629.8												91627.5	229573	272532	205110	22473.3			18543.6	146667		82772.8	Used
	High	Q9QXS1	Plectin OS=Mus musculus OX=10090 GN=Plec PE=1 SV=3	QTNLENLDQAFSVAERDLGVTR		56409.7		77969.6	103927	226606	81234.7	34974.1				364593		84770.3				83928.7		58926.4	131610		115451	59192.8	76555.2	83860.2	82198.7	49441.8	56784.1			57152.2		64414.4			Used
	High	Q9QXS1	Plectin OS=Mus musculus OX=10090 GN=Plec PE=1 SV=3	YSELTTLTSQYIK		3.71941e+06	9583405	8624055	5728977	11451646	11030843	7.92609e+06	1.05019e+06	1.04511e+06	9138137	9680097	1307413													7.29357e+06	7.1794e+06	6862665	6009332					3625614	3.34604e+06	4109443	Used
	High	Q9QXS1	Plectin OS=Mus musculus OX=10090 GN=Plec PE=1 SV=3	VPAQQLQEAGILSQEELQR	3xDeamidated [Q]																																				Not Used
	High	Q9QXS1	Plectin OS=Mus musculus OX=10090 GN=Plec PE=1 SV=3	LKAEAELLQQQKELAQEQAR		346905	1.03847e+06	1.87983e+06	1.91423e+06	1.99742e+06	3.53875e+06	1.15828e+06		319153	774835	1700607														1.71811e+06	1.34259e+06	1.52819e+06	876219			737431	862053		516800
	High	Q9QXS1	Plectin OS=Mus musculus OX=10090 GN=Plec PE=1 SV=3	LKAEAELLQQQK		6251036	1.54154e+07	13913119	8488091	22453590	20620642	1.00769e+07	954265	1.11681e+06	1.4274e+07	16450558	1643069	1.30105e+06	1.20276e+06	926963	1.95535e+06	1.37229e+06	884280	1606088	1158275	520829	1.64603e+06	1.13039e+06	391001	11665993	10778824	1.03667e+07	9.17643e+06	1.35565e+06	1.14784e+06	1.20704e+06	1.18033e+06	6.82215e+06	5.72366e+06	4.79784e+06	Used
	High	Q9QXS1	Plectin OS=Mus musculus OX=10090 GN=Plec PE=1 SV=3	VTIYEAMR	1xOxidation [M7]	126548		135460	183604	317655		199806			202844	124274		202738			211798		82547.5							123063		118155	143860	120374	92614	127010		123092	145368	97843.2	Used
	High	Q9QXS1	Plectin OS=Mus musculus OX=10090 GN=Plec PE=1 SV=3	SLAAEEEAARQR			215056	265451	193387	295864	1.80455e+06	456646	506271	291905	137716	323267	536264			76820.9	235886			172070		126228	213609			223052	301894	270058	299693					619898		145502	Used
	High	Q9QXS1	Plectin OS=Mus musculus OX=10090 GN=Plec PE=1 SV=3	SLAAEEEAAR		9988944	28188722	18998234	15341601	32894474	29545832	17265148	2.10574e+06	1.95508e+06	23699858	27065908	3.59056e+06	5.0547e+06	2.23983e+06	2.63411e+06	4.52992e+06	2525669	2.1241e+06	4.35793e+06	2.82441e+06	2222749	3.21455e+06	1.54497e+06	1.37235e+06	17726978	16522715	17587000	16240935	2.88846e+06	2.90149e+06	3.00746e+06	3.1705e+06	10473179	9744300	8599127	Used
	High	Q9QXS1	Plectin OS=Mus musculus OX=10090 GN=Plec PE=1 SV=3	QTLTIYQALKK		2.5232e+06	2.08598e+06	1.98506e+06	2.7298e+06	3.78947e+06	1.63337e+06	2.448e+06	48900.9		3.19238e+06	3.56759e+06		347619	193522	277129	407885	377214	235588	549769	318580		664063	349777	174849	2.57785e+06	1.95951e+06	1.94554e+06	1.63433e+06	381764		441600	307476	1410237	960807	1021380	Used
	High	Q9QXS1	Plectin OS=Mus musculus OX=10090 GN=Plec PE=1 SV=3	DSQDAGGFGPEDR		3.12998e+06	3546688	2.51236e+06	3.46031e+06	4.74113e+06	3.15195e+06	3144079	355320	177036	4311619	4429293	274906	1.72823e+06	2.35237e+06	1.77006e+06	1.91949e+06	2.34631e+06	1.72031e+06	1.89674e+06	1.94812e+06	1.28162e+06	2.1398e+06	1.71573e+06	1.59672e+06	2194261	2.74463e+06	2.6204e+06	2.67572e+06	1.92203e+06	1.86801e+06	1.75572e+06	1.54416e+06	2.42627e+06	2.77093e+06	2.07165e+06	Used
	High	Q9QXS1	Plectin OS=Mus musculus OX=10090 GN=Plec PE=1 SV=3	IISLETYNLFR		2.94005e+06	2.77057e+06	2.40126e+06	3.64353e+06	4.20646e+06	2.0273e+06	2.96541e+06	108375	65117.9	3.48877e+06	4.14105e+06	86084.5	662197	449873	363644	1.01155e+06	501891	449934	729628	534942	274851	872157	691904	222593	2.316e+06	1.64703e+06	1451307	1.24177e+06	508681	568353	465309	408813	1.45267e+06	971234	1.0657e+06	Used
	High	Q9QXS1	Plectin OS=Mus musculus OX=10090 GN=Plec PE=1 SV=3	QTNLENLDQAFSVAER		1.59336e+06	1.31363e+06	1.17626e+06	1.64849e+06	2.46733e+06	1048049	1.38584e+06	133445		1.81718e+06	2.60228e+06	152744	320915	455802	291690	892398	291633	416403	469099			1.06123e+06	666912	106678	1.34786e+06	1.43477e+06	1.19288e+06	1.12822e+06	492187	362485	460966	175032	1.09081e+06	944695	756221	Used
	High	Q9QXS1	Plectin OS=Mus musculus OX=10090 GN=Plec PE=1 SV=3	ESYSALMR		975273	1.20571e+06	770327	1121736	1.39497e+06	833164	857280	512070	385523	1.29723e+06	1.25172e+06	346170		203467	542618	320099	223119	253927	340585	156371		329899	431539	139634	904035	778837	795297	883283		181775	230505	201049	520596	590078	395854	Used
	High	Q9QXS1	Plectin OS=Mus musculus OX=10090 GN=Plec PE=1 SV=3	LTVNEAVK		3444699	6.86113e+06	5349491	3.57686e+06	7644886	4610206	3.82568e+06			5070235	6919112		657435	397751		1.10673e+06	438927	297626	815751		183407	1.23286e+06	642882	403390	4.22857e+06	3.44683e+06	3773644	3.69261e+06	685274	515330	554321	182906	2.7984e+06	2.16178e+06	2.05419e+06	Used
	High	Q9QXS1	Plectin OS=Mus musculus OX=10090 GN=Plec PE=1 SV=3	SKVIYQSLEGAVQAGQLK		346594	377252	498865	606278	846859	652397	547413			297747	1.2165e+06		340925		225406	387794	270278	208824	278678	250291		364748	277510	148110	591752	559433	653182	468876	147454	357196	247005	302972	435432	333954	360150	Used
	High	Q9QXS1	Plectin OS=Mus musculus OX=10090 GN=Plec PE=1 SV=3	ETLEQAKVEVPVGSFK		1.71102e+06	2.2013e+06	2.21077e+06	2.42918e+06	3.7782e+06	2.52738e+06	1.8775e+06	194025	154044	2.17277e+06	4.05715e+06	166067		204321	221098		170905	188694				522080			2.13448e+06	2.00164e+06	1.84358e+06	1.70795e+06	259766	218838	275285		1.01967e+06	843300	1.23641e+06	Used
	High	Q9QXS1	Plectin OS=Mus musculus OX=10090 GN=Plec PE=1 SV=3	KGQLCFEGLR	1xCarbamidomethyl [C5]	2.64721e+06	5.2756e+06	4732523	3.97169e+06	7270713	5.12871e+06	3.87043e+06	195466	113001	5.06387e+06	7.34269e+06		869101	782613	443591	1.10156e+06	438318	395208	943522	415393		1.24227e+06	941937	374576	4.37469e+06	4.12862e+06	3922471	3.91303e+06	1.01577e+06	969791	812460	734747	2.79355e+06	2.18287e+06	2.15524e+06	Used
	High	Q9QXS1	Plectin OS=Mus musculus OX=10090 GN=Plec PE=1 SV=3	LISLFQAMKK		235800	126975	111658	281086	494188						507743							127708																		Used
	High	Q9QXS1	Plectin OS=Mus musculus OX=10090 GN=Plec PE=1 SV=3	LTVNEAVKEGVVGPELHHK																																					Not Used
	High	Q9QXS1	Plectin OS=Mus musculus OX=10090 GN=Plec PE=1 SV=3	VTIYEAMR		4.15301e+06	4.77995e+06	4.0529e+06	4796008	6.76725e+06	3610556	3.92519e+06	420781	178073	5747227	6908872					1.07512e+06	717535	467399	889240	610208		1051215	667621		3.7e+06	4.04802e+06	3.71832e+06	3720390					2.22383e+06	2.02214e+06	1.75789e+06	Used
	High	Q9QXS1	Plectin OS=Mus musculus OX=10090 GN=Plec PE=1 SV=3	LHVAILER		1.69244e+06	1274912	1.02242e+06	1.90354e+06	2255734	1.17082e+06	1.26516e+06			1512834	2.34886e+06		563243	357940	469599		437466		697526	501554		999087	392297		939857	1.18423e+06	1.01265e+06	876298		362369	408827	498017	563951	696318	531188	Used
	High	Q9QXS1	Plectin OS=Mus musculus OX=10090 GN=Plec PE=1 SV=3	QTLTIYQALK		882448	784316	923765	1016062	1.09246e+06	583074	888036			1.1871e+06	1.26748e+06											238239	172262		878541	820197	666972	601604	179329				606812	436675	231697	Used
	High	Q9QXS1	Plectin OS=Mus musculus OX=10090 GN=Plec PE=1 SV=3	KGIIRPGTAFELLEAQAATGYVIDPIK					39911.6	323741	36863.7			15766		304989					188819			99720.5	51372.8											39356.2					Used
	High	Q9QXS1	Plectin OS=Mus musculus OX=10090 GN=Plec PE=1 SV=3	RLTAEDLYEAR		1.23203e+06	1.18884e+06	994051	1.11475e+06	1.78574e+06	561284	1.09994e+06			1283509	1.90637e+06											266713	133878	170958	961728	865432	890716	930448		169132		164103	301911	361994	441618	Used
	High	Q9QXS1	Plectin OS=Mus musculus OX=10090 GN=Plec PE=1 SV=3	KDLLQPEVAVALLEAQAGTGHIIDPATSAR			60516.3	116031	136497	279446	193917					328327			36483.5	36619.1										80507.5	74709.4	19289.8	17210.7					33055.8	43833.7	52521.2	Used
	High	Q9QXS1	Plectin OS=Mus musculus OX=10090 GN=Plec PE=1 SV=3	AVTGYKDPYSGNTISLFQAMK		1.78603e+06	1.92007e+06	1.75023e+06	2.19185e+06	3.69556e+06	1.41605e+06	2.16687e+06	168816	102564	2.12506e+06	3.85836e+06	173461	476290	849390	432809	800115	416455	423936	528155	344169	159835	842717	541672	498436	2.03013e+06	1.72772e+06	1.74806e+06	1.2952e+06	465164	515753	393965	574173	1.19379e+06	1.04475e+06	1.07299e+06	Used
	High	Q9QXS1	Plectin OS=Mus musculus OX=10090 GN=Plec PE=1 SV=3	VIYQSLEGAVQAGQLK		778496	557224	710477	949741	1.19597e+06	545136	960739		46349	899628	1.2209e+06					335945						192826			877108	775960	644712	687517		187259	306273		432440	489775	379350	Used
	High	Q9QXS1	Plectin OS=Mus musculus OX=10090 GN=Plec PE=1 SV=3	RLQEDKEQMAQQLVEETQGFQR	1xOxidation [M9]		1.03706e+06	875803	519082	1.66934e+06	1.75251e+06	1.17213e+06		44219.5	734861	1.35463e+06														1.08797e+06	882096	761493	798032								Used
	High	Q9QXS1	Plectin OS=Mus musculus OX=10090 GN=Plec PE=1 SV=3	VYHDPSTQEPVTYSQLQQR		5.77623e+06	8.32516e+06	6.61918e+06	6.57768e+06	1.08989e+07	6.85149e+06	6.58281e+06	805438	437538	8.85987e+06	9.63844e+06	609277	997340	726758	613194	1.74232e+06	975573	979860	1309332	716122	424681	1611775	1.22012e+06	444853	6.97157e+06	5025807	6.48789e+06	5.7853e+06	1.18316e+06	870666	946102	1.11058e+06	3708267	3.45937e+06	2.86032e+06	Used
	High	Q9QXS1	Plectin OS=Mus musculus OX=10090 GN=Plec PE=1 SV=3	RLQEDKEQMAQQLVEETQGFQR		2.81365e+06	9.61643e+06	11898082	6.68741e+06	1.78882e+07	1.96054e+07	6461095	214302	407068	7.17158e+06	1.50605e+07	1.07762e+06		723026	325009			308666	620656	422490		1.24214e+06	556316	184165	9.41424e+06	9.31305e+06	5.91495e+06	3.96907e+06	335457	701512	220050	408432	4.93428e+06	2.91933e+06	3.02197e+06	Used
	High	Q9QXS1	Plectin OS=Mus musculus OX=10090 GN=Plec PE=1 SV=3	AVTGYKDPYSGK		2.92263e+06	5.16102e+06	3.46127e+06	2937493	6.10988e+06	3.82986e+06	2.61274e+06	4681947		3.15069e+06	5.71873e+06		1.75717e+06	912322	1.11645e+06	955598	977091	194468	1690621	685720	807259	1.45371e+06	1.15038e+06	346500	574577	683583	672990	682823	1.27114e+06	1.17497e+06	965138	712323	235368	1.93399e+06	2.46441e+06	Used
	High	Q9QXS1	Plectin OS=Mus musculus OX=10090 GN=Plec PE=1 SV=3	LSVYTALQR		3.91447e+06	9391736	9226014	5190630	8754580	7.49587e+06	4.73698e+06	297728	267789	6662781	7.01778e+06	291628	1.09728e+06	562548	481704	1.61226e+06	720519	503558	1.26354e+06	518334	469264	1.66395e+06	710810	273100	4583822	4.14453e+06	4003779	3611046	728226	814283	617174	641024	2.75656e+06	1960683	2.09767e+06	Used
	High	Q9QXS1	Plectin OS=Mus musculus OX=10090 GN=Plec PE=1 SV=3	VQMEELGKLK		569600	1.31419e+06	1.43774e+06	728014	1.54159e+06	2326547	1.17012e+06	192923	100668	1.17928e+06	1.83213e+06	198413			715628	321009	351052	355848	334471	81902.4	347417	93321.3			1.4148e+06	985356	1.10673e+06	1.04748e+06	461973	334116	512745	487738	744363	353235	636065	Used
	High	Q9QXS1	Plectin OS=Mus musculus OX=10090 GN=Plec PE=1 SV=3	FRELAEEAAR		8.02796e+06	20044215	1.60169e+07	10852522	23762614	25321049	14389410	635283	1.16839e+06	17946112	16513860	1.36489e+06		689990	1.03109e+06	1.64099e+06	1.1072e+06	294735	1.21804e+06	1.02174e+06		1.95993e+06	842308	215504	1.44806e+07	13003432	12872720	1.26817e+07	830730	970835	865559	994897	8.03473e+06	6.58744e+06	6.38168e+06	Used
	High	Q9QXS1	Plectin OS=Mus musculus OX=10090 GN=Plec PE=1 SV=3	QVEVTVHKGDQCQLVGPAQPSHWK	1xCarbamidomethyl [C12]	543997	965972	824513	322429	2.65526e+06	1.05115e+06	656248			971785	3.62331e+06					430902			415851			260474			853061	950386	421675	511401	375518					370720	299711	Used
	High	Q9QXS1	Plectin OS=Mus musculus OX=10090 GN=Plec PE=1 SV=3	VQMEELGK		7.8561e+06	20885294	15093652	10620259	24430658	20882042	13014839	708616	865140	16807600	17605504	1.23137e+06	1.61628e+06	1.21019e+06	916528	2.07673e+06	1.39018e+06	944603	2.01147e+06	1.72012e+06	700132	2.38183e+06	1215807	601117	12849262	12354269	11777580	11689314	1.39186e+06	1.2815e+06	1.22983e+06	1.19724e+06	7822369	6.88245e+06	6775768	Used
	High	Q9QXS1	Plectin OS=Mus musculus OX=10090 GN=Plec PE=1 SV=3	GWLYYEAGQR		1.30906e+06	838616	760703	1243357	1.68908e+06	717016	1.07214e+06			1.21606e+06	1.35458e+06				138754	357271			280329	210460		430342	204396		912295	929683	785478	815254	335162	263771	110403	185028	641289	621228	459997	Used
	High	Q9QXS1	Plectin OS=Mus musculus OX=10090 GN=Plec PE=1 SV=3	LSVYQAMK		3.46404e+06	3.24178e+06	2324393	3727175	5511582	2.78115e+06	3960962			4272158	4.0138e+06		1.19001e+06	509965	2.25302e+06	1.38436e+06	854271	959892	737904	737448	400281	1.1557e+06	1.03018e+06	620885	2.88824e+06	2.72696e+06	2.41044e+06	2444421	764512	965692	959527	786638	1.74964e+06	1.81981e+06	1.6285e+06	Used
	High	Q9QXS1	Plectin OS=Mus musculus OX=10090 GN=Plec PE=1 SV=3	ALQALDELRLQAEEAER							239188					168372																									Used
	High	Q9QXS1	Plectin OS=Mus musculus OX=10090 GN=Plec PE=1 SV=3	ALQALDELR		8656371	21360748	15251444	11147258	22860694	22171666	12329608	1.24452e+06	1.18872e+06	1.6414e+07	16367403	1.71132e+06	1.57558e+06	1.24147e+06	920448	2.39574e+06	1.70852e+06	1.07929e+06	2.1966e+06	1.33309e+06	611971	1.94927e+06	1.24555e+06	631998	13837419	13256969	12700596	12112032	1.64775e+06	1.45817e+06	1.4471e+06	1.4727e+06	7376723	5.87205e+06	6.08965e+06	Used
	High	Q9QXS1	Plectin OS=Mus musculus OX=10090 GN=Plec PE=1 SV=3	LSFSGLR		5471904	6299481	4.44368e+06	5.51047e+06	7867132	4.15431e+06	5.19755e+06	588538	363103	7.71111e+06	6269939	577986	1.50578e+06	547110	817387	1.34393e+06	1.22577e+06	900800	1.74379e+06	997774	627925	1.87753e+06	1.43566e+06	531412	4889025	5037920	4.48029e+06	4.33837e+06	927473	789093	831686	944985	3.12541e+06	2.92531e+06	2.87772e+06	Used
	High	Q9QXS1	Plectin OS=Mus musculus OX=10090 GN=Plec PE=1 SV=3	RDDPSGQMLLLLSDAR		628833	576050	847435	1.30205e+06	1.89451e+06	475875	1.21608e+06			689743	1.74824e+06		237188	125037	121080	387895	179614	203916	310429		103017	321293	185172	101794	771309	962443	742210	618324	179739	241750	233164	165919	401446	504835	309928	Used
	High	Q9QXS1	Plectin OS=Mus musculus OX=10090 GN=Plec PE=1 SV=3	ALPNGRDAPDGPSVEAEPEYTFEGLR	1xDeamidated [N4]	3.61351e+06	4.22219e+06	2.21724e+06	4.20698e+06	6.60239e+06	4.63913e+06	3.06075e+06	184574	224960	3.12296e+06	5.54583e+06	105651							371207			535542			3.31287e+06	3.08251e+06	2.99944e+06	2.71502e+06					1.48695e+06	1.74969e+06	1.07748e+06	Used
	High	Q9QXS1	Plectin OS=Mus musculus OX=10090 GN=Plec PE=1 SV=3	LLAEENQR		7135140	19520976	13514266	8561154	21480616	17185930	11171918	1.59809e+06	1.45386e+06	15405183	16991076	2.08457e+06	1663456	1.48315e+06	933357	2231457	1.65533e+06	1.00712e+06	2.22853e+06	1.57958e+06	614239	2657569	1.26217e+06	670197	12499307	11226541	11046529	10623383	1.5151e+06	1.37458e+06	1464524	1.51421e+06	7.35099e+06	6792307	6224378	Used
	High	Q9QXS1	Plectin OS=Mus musculus OX=10090 GN=Plec PE=1 SV=3	GYFDEEMNR	1xOxidation [M7]	419972	470535	334280	350699	682697	351736	514303			558802	373909														349028	406551	405018	354221								Used
	High	Q9QXS1	Plectin OS=Mus musculus OX=10090 GN=Plec PE=1 SV=3	GYFDEEMNR		6.3041e+06	9060680	7.43246e+06	7.47318e+06	11455645	7.57139e+06	7.37807e+06	379670	177258	9652658	11058156	314881	1.51027e+06	931436	991043	1.811e+06	1.23951e+06	929311	1.50806e+06	1.04036e+06	616403	2.09727e+06	1.24769e+06	433365	6572763	7.11011e+06	5851578	5.57362e+06	1324247	1.21687e+06	1.13073e+06	1.15121e+06	3.86382e+06	3574055	3.42135e+06	Used
	High	Q9QXS1	Plectin OS=Mus musculus OX=10090 GN=Plec PE=1 SV=3	QSAEEQAQAQAQAQAAAEK		868768	2.67146e+06	2072927	1.00884e+06	2.66301e+06	2.32774e+06	1.76545e+06	108233	109027	2.27262e+06	1.98987e+06	142756	361881			321842			216944	242604		689832			1.72861e+06	1.46524e+06	1.38994e+06	1.35115e+06		182317	150183		1.15196e+06	850515	489366	Used
	High	Q9QXS1	Plectin OS=Mus musculus OX=10090 GN=Plec PE=1 SV=3	AELELELGR		1.74758e+06	4297722	5341115	2.42406e+06	6.12037e+06	6.63005e+06	2.96265e+06	1.42998e+06	1.2835e+06	3.04631e+06	4.37466e+06	1.76956e+06	971472	298694	646582	616995	534245	414137	496272	412045	409862	571445	399802	306625	3.97822e+06	3.35153e+06	2.53742e+06	2.50151e+06	367303	387942	356884	425685	2.78519e+06	1.03593e+06	1.66748e+06	Used
	High	Q9QXS1	Plectin OS=Mus musculus OX=10090 GN=Plec PE=1 SV=3	AVTGYKDPYSGNTISLFQAMKK		89718.6		110236				101415	82927.5	111980		258369			323339		163300	224371	165559			210110				117204	97813		76063.4	250007	158639	171380	226456		106548		Used
	High	Q9QXS1	Plectin OS=Mus musculus OX=10090 GN=Plec PE=1 SV=3	VPGAQDGVR		3.70547e+06	2699241	2.23211e+06	3428146	5112061	2.04826e+06	3.35739e+06	176589	103194	3.88369e+06	4.74448e+06	183174	1.2246e+06	814493	718394	1.76972e+06	1.12372e+06	778512	1.52804e+06	926140	394365	1.92178e+06	887799	461972	2.07941e+06	2582968	2.5422e+06	2.33022e+06	1204391	1.03139e+06	1.05088e+06	1.16863e+06	1.69127e+06	1.89181e+06	1.63035e+06	Used
	High	Q9QXS1	Plectin OS=Mus musculus OX=10090 GN=Plec PE=1 SV=3	LLQLKSEEMQTVQQEQILQETQALQK		267921	1.00625e+06	1.36524e+06	501081	1.53177e+06	2.5011e+06	1.01549e+06	172338	198910	621496	1.75043e+06	337771													1.24095e+06	1.1712e+06	615176	718392					588926	281732	244558	Used
	High	Q9QXS1	Plectin OS=Mus musculus OX=10090 GN=Plec PE=1 SV=3	YLQDLLAWVEENQRR				143868	222401	462050	124039				34562.1	326595			80730.6	73321.5	153480	83143.5			90665.3		71827	89215.3		70610.5	50478.3	31831			44168.2			67726.6	32025.4		Used
	High	Q9QXS1	Plectin OS=Mus musculus OX=10090 GN=Plec PE=1 SV=3	LLQLKSEEMQTVQQEQILQETQALQK	1xDeamidated [Q]																																				Not Used
	High	Q9QXS1	Plectin OS=Mus musculus OX=10090 GN=Plec PE=1 SV=3	LLQLKSEEMQTVQQEQILQETQALQK	1xOxidation [M9]																																				Not Used
	High	Q9QXS1	Plectin OS=Mus musculus OX=10090 GN=Plec PE=1 SV=3	YLQDLLAWVEENQR		360317	307471	556180	705037	1.01765e+06	461704	415069	19365.3		307970	1.05645e+06	20770.3	227144	264777	285559	499748	270319	136299	264194	217181	102641	385567	273588	181720	304169	233742	162261	113851	208723	230957	211601	105516	263803	171458	191615	Used
	High	Q9QXS1	Plectin OS=Mus musculus OX=10090 GN=Plec PE=1 SV=3	QVEVTVHK		303101	337911	322064	318742	386593	192070	307563			433380	382094														149069	296517	265498	248531								Used
	High	Q9QXS1	Plectin OS=Mus musculus OX=10090 GN=Plec PE=1 SV=3	AGEVERDLDKADGMIR		1.81061e+06	1.31956e+06	1.31735e+06	2.23977e+06	3.3266e+06	1.91375e+06	558957			1.82943e+06	4.17409e+06	121081	916520	325432	423454	862547	549721	450465	963048	448721		894701	608216	362108	1.79103e+06	1.88751e+06	1.47237e+06	1.67871e+06	470912	571012	527364	544870	1.22548e+06	1.18832e+06	968503	Used
	High	Q9QXS1	Plectin OS=Mus musculus OX=10090 GN=Plec PE=1 SV=3	AEMEVLLASK		1.96842e+06	5257920	5662304	2.74675e+06	7514370	8195700	3.55789e+06	374576	427161	3484235	5564119	457616	508161	436169	383748				516242	438389		656903	435882		3.82759e+06	3.79415e+06	3.09532e+06	3116182		469732		368330	2372681	1924115	1.41519e+06	Used
	High	Q9QXS1	Plectin OS=Mus musculus OX=10090 GN=Plec PE=1 SV=3	AVTGYKDPYTGEQISLFQAMK		2.2301e+06	4.24546e+06	4.31747e+06	3.54759e+06	599176	730889	3.91846e+06	47078.8	61522.8	3.5141e+06	813568			332347	372382		297958								3.94321e+06	3.70708e+06	3.16363e+06	2.92009e+06			250294	107596	4.46505e+06	1.28748e+06	1.47944e+06	Used
	High	Q9QXS1	Plectin OS=Mus musculus OX=10090 GN=Plec PE=1 SV=3	AQVEQELTTLR		6.04053e+06	18525650	14004135	8.12081e+06	1.4952e+07	16030287	10407946	672466	926496	12751905	1.26579e+07	1.79245e+06	743785	1.0183e+06	659376	1.18038e+06	904013	520968	1.1846e+06	986286	326468	1.22221e+06	845177	346631	1.08627e+07	11033004	10296733	9535047	1.1255e+06	986890	883036	962175	4358427	4709846	4.30948e+06	Used
	High	Q9QXS1	Plectin OS=Mus musculus OX=10090 GN=Plec PE=1 SV=3	SFLSEKDSLLQR		7120515	16807308	15996658	9.37531e+06	21712510	2.12944e+07	1.3419e+07	1495744	1.62183e+06	1.28008e+07	17410305	2160207	1.32525e+06	1.4025e+06	965933	2.04646e+06	1.49761e+06	613066	1.85363e+06	1.15667e+06	430324	2.14876e+06	1.15232e+06	547926	13281220	1.30779e+07	13185193	1.09448e+07	1.18529e+06	1.52605e+06	1.27013e+06	1.21916e+06	7.14959e+06	6.23866e+06	6.41831e+06	Used
	High	Q9QXS1	Plectin OS=Mus musculus OX=10090 GN=Plec PE=1 SV=3	LKAEVTEAAR		4.59008e+06	11686347	8837123	5.95164e+06	13090749	13002354	7317631	478164	694000	9828743	10601619	999986	718671	554115	494826	916466	588985	403235	809723	560353	324868	908507	490802	223966	6622745	7.74626e+06	7253537	6.70627e+06	579222	648661	654566	562503	4.12158e+06	3.28816e+06	2.75528e+06	Used
	High	Q9QXS1	Plectin OS=Mus musculus OX=10090 GN=Plec PE=1 SV=3	LSYTQLLK		1.95278e+06	1.89236e+06	1.74786e+06	2.66487e+06	2.70296e+06	1.36647e+06	1.99358e+06			2691960	2.95362e+06		650465	301250	399030	903970	534341	404024	658861	447856	220567	963738	654278	253478	2.00454e+06	1.80575e+06	1.74641e+06	1.61489e+06	624747	520395	473114	594134	1.15708e+06	1.33853e+06	1208517	Used
	High	Q9QXS1	Plectin OS=Mus musculus OX=10090 GN=Plec PE=1 SV=3	RLTVNEAVK		2.98773e+06	4919413	3.41627e+06	3427882	5855414	3.99239e+06	3.72826e+06	140121		4.97422e+06	5.21798e+06	94832.8	583372	327350		600301	314531	247692		293600		794976	333888		2.8058e+06	3.22097e+06	3.05031e+06	3.07915e+06		399743	362995	397183	1.6528e+06	1.58368e+06	1.43843e+06	Used
	High	Q9QXS1	Plectin OS=Mus musculus OX=10090 GN=Plec PE=1 SV=3	LSYTQLLKR		536530	384256	321543	446997	626998	236543	438601			624111	770176														368227	417990	390855	336231						330043	252212	Used
	High	Q9QXS1	Plectin OS=Mus musculus OX=10090 GN=Plec PE=1 SV=3	DAPDGPSVEAEPEYTFEGLR		1.95951e+06	3658553	2918140	2.56236e+06	3.76824e+06	3.49509e+06	3.20293e+06	133868	173299	3.63438e+06	3.51395e+06	190730										410053			2.76842e+06	2.60158e+06	2.33309e+06	2.13995e+06	157468			117721	1.44983e+06	1.17666e+06	1.5218e+06	Used
	High	Q9QXS1	Plectin OS=Mus musculus OX=10090 GN=Plec PE=1 SV=3	TSVKELSEVGSVR		676661		403701		347641	354960				326976	790644										165322		261811		288715	397355	570629		194549	212509						Used
	High	Q9QXS1	Plectin OS=Mus musculus OX=10090 GN=Plec PE=1 SV=3	AVTGYRDPYTEQTISLFQAMK	1xDeamidated [Q12]		530781	392483	268751	404866	395344	375892	555548	569249	400039	509081	887775	2.42077e+06	630649	516025	2.79535e+06	710623	129747	2.71957e+06	570654	992643	2848732	450889	1.02081e+06	509526	459263	431490	408592	1.18263e+06	1338832	1.33861e+06	1.1927e+06	965188	841307	833272	Used
	High	Q9QXS1	Plectin OS=Mus musculus OX=10090 GN=Plec PE=1 SV=3	SIITYVSSLYDAMPR		528734	360198	686293	1.34448e+06	1850405	651919	513681	26118	10432	672636	1478318	522100	525504	404215	366206	729254	432187	551392	524595	446496	274685	683691	442402	209799	1.08172e+06	779095	652426	477711	335055	366884	383105	545529	437416	291965	323645	Used
	High	Q9QXS1	Plectin OS=Mus musculus OX=10090 GN=Plec PE=1 SV=3	KDLLQPEVAVALLEAQAGTGHIIDPATSAR	1xDeamidated [Q16]																																				Not Used
	High	Q9QXS1	Plectin OS=Mus musculus OX=10090 GN=Plec PE=1 SV=3	QLLEEELAR		7765638	22790366	17610602	10946038	23715906	22747822	13921160			17969546	17234880		1.24007e+06	1.1997e+06		1.48176e+06	1.17355e+06	707157	1331093	973263	392459	1.82243e+06	985698	478278	15540119	14197796	12972991	11932095	1.20977e+06	1.11336e+06	1.07581e+06	1.04011e+06	7642446	6.44963e+06	5.91924e+06	Used
	High	Q9QXS1	Plectin OS=Mus musculus OX=10090 GN=Plec PE=1 SV=3	VTLVQTLEIQR		1.73289e+06	4.03633e+06	5.73572e+06	2.69006e+06	6.61735e+06	7.34207e+06	2.92813e+06	548046	1.05086e+06	3.34804e+06	5.28372e+06	993561	631052	826419	398389	840491	768436	401326	384656	908756	773664	711528	564043	296254	2.60934e+06	2.54799e+06	1.74555e+06	1.64541e+06	685541	401915	235738	568547	1.77155e+06	1.01955e+06	1.25313e+06	Used
	High	Q9QXS1	Plectin OS=Mus musculus OX=10090 GN=Plec PE=1 SV=3	EGVVGPELHHK		6.11252e+06	8.71984e+06	6.50871e+06	4.61152e+06	1.27922e+07	7.49388e+06	6.24266e+06	474633	279492	7.78587e+06	9.04914e+06	570901	982789	981765	934978	1.40027e+06	780850	778551	1.02985e+06	998003	278905	1.49947e+06	1.10911e+06	401873	4.67984e+06	5052779	5.36836e+06	5.0854e+06	1.12639e+06	1.0232e+06	645898	1.01297e+06	3.47324e+06	3.3273e+06	2.88121e+06	Used
	High	Q9QXS1	Plectin OS=Mus musculus OX=10090 GN=Plec PE=1 SV=3	GHVPLIAVCDYK	1xCarbamidomethyl [C9]	1.12878e+06	2.19039e+06	2.17681e+06	1.87197e+06	4.69221e+06	2.64185e+06	1.01018e+06	129432	78229.3	2.74844e+06	3.87083e+06	131506	337971		260291	790097			625432			1.45147e+06	347601		1.71649e+06	1.85183e+06	2.01334e+06	1.83709e+06	862378			893820	1.31361e+06	1.37939e+06	1.33353e+06	Used
	High	Q9QXS1	Plectin OS=Mus musculus OX=10090 GN=Plec PE=1 SV=3	AVTGYRDPYTEQTISLFQAMKK		235549	178490	151382	301222	750143	187159	252154			181017	725132		111589			131707									416378	375961	298236	179403		90173.9			178377	108329	98090	Used
	High	Q9QXS1	Plectin OS=Mus musculus OX=10090 GN=Plec PE=1 SV=3	LTAEDLYEAR		861829		561271		3748094						3.26924e+06		725951		401461	923784	683651	450491		491497	214618	938626	813367	320148					647982	739815	695266	643097			1.03625e+06	Used
	High	Q9QXS1	Plectin OS=Mus musculus OX=10090 GN=Plec PE=1 SV=3	LKAGVGAPVTQVTLQSTQR		1.11311e+06	922412	958564	1.09466e+06	1.62936e+06	821913	1.05991e+06		50407.9	970943	1925351		427217			461201	307882		436360	339282		459657	295827		882932	952200	894676	666590				292558	668298	390098	349796	Used
	High	Q9QXS1	Plectin OS=Mus musculus OX=10090 GN=Plec PE=1 SV=3	LTVDEAVRK		837340	446182	324922	935962	897314		616690			972403	831942			384078	214327	299298	392760	239907		242149	349816		181713	314530	347365	406724	397601	353563	239862	199003	184811	274407		155483		Used
	High	Q9QXS1	Plectin OS=Mus musculus OX=10090 GN=Plec PE=1 SV=3	AVTGYKDPYTGEQISLFQAMKK		367969	472803	534163	376054	1.53897e+06	914687	432314			420191	1165161														726599	639469	718851	450527					352772		107297	Used
	High	Q9QXS1	Plectin OS=Mus musculus OX=10090 GN=Plec PE=1 SV=3	AEMEVLLASK	1xOxidation [M3]		491074	528857	271679	494824	641640	368080		64908.4	594798	325661														421040	421440	346801	332834					284068	149356	176317	Used
	High	Q9QXS1	Plectin OS=Mus musculus OX=10090 GN=Plec PE=1 SV=3	LLFNDVQTLKDGR																																					Not Used
	High	Q9QXS1	Plectin OS=Mus musculus OX=10090 GN=Plec PE=1 SV=3	QVQVALETAQR		6.3127e+06	1.42981e+07	1.27437e+07	7.41343e+06	1.60703e+07	1.86863e+07	9.93092e+06	854857	1.19257e+06	1.25518e+07	1.29459e+07	1.28142e+06	955888	698936	759135	1.18992e+06	1.0023e+06	573903	886362	868270		1.51145e+06	830462	358672	1.09357e+07	9.57885e+06	8.97041e+06	8.37076e+06	947502	961914	813715	858527	5.94401e+06	3.40924e+06	3.41583e+06	Used
	High	Q9QXS1	Plectin OS=Mus musculus OX=10090 GN=Plec PE=1 SV=3	AVTGYRDPYSGQSVSLFQALK						1.67652e+06	993053		34289.9	72829.2		1.5601e+06					131195			226266	158702									157219				440032	352969	326116	Used
	High	Q9QXS1	Plectin OS=Mus musculus OX=10090 GN=Plec PE=1 SV=3	LLFNDVQTLK		4.20833e+06	3.4236e+06	2.7763e+06	4.05483e+06	4.98641e+06	2.3573e+06	3814171	231432	114759	4371607	5532448	259996	1.96352e+06	1.05265e+06	943260	2.40159e+06	1.6305e+06	1.27306e+06	1810616	1.19771e+06	628798	2.36698e+06	1.48023e+06	672222	3.30597e+06	3.13591e+06	3181372	2.84844e+06	1.52034e+06	1.3784e+06	1574478	1.41798e+06	2.47279e+06	1.98122e+06	2481245	Used
	High	Q9QXS1	Plectin OS=Mus musculus OX=10090 GN=Plec PE=1 SV=3	GKAEEQAVR		54231.9	116387	44764.5	41069.2	146754	185663	32971.4			52711.9	87446.1			11787.2				13460.3							16401.5	55328.6	56305.9	49364.5						34856.3	16949.8	Used
	High	Q9QXS1	Plectin OS=Mus musculus OX=10090 GN=Plec PE=1 SV=3	AVTGYRDPYSGQSVSLFQALKK		451073	505228	254791	862684	1.93866e+06	997572	554753			493013	1.76409e+06	61580.6				183101						293582			559101	606268	787336	497041		186053				323956	424081	Used
	High	Q9QXS1	Plectin OS=Mus musculus OX=10090 GN=Plec PE=1 SV=3	TVTIWEIINSEYFTAEQRR				22705.3	59357	210707	95435.8	21030.8		22549.8		156141															17462										Used
	High	Q9QXS1	Plectin OS=Mus musculus OX=10090 GN=Plec PE=1 SV=3	LFNAIIHR		1.53925e+06	1.06774e+06	1.32213e+06	1.94113e+06	1.97733e+06	1.25953e+06	1.77441e+06	116667	97348.1	1.73424e+06	2.75424e+06	124702	1.22642e+06	1.03566e+06	677475	1.43583e+06	806246	660898	1569012	771797	939745	1.54537e+06	736097	754041	1.31509e+06	1.64938e+06	1.49077e+06	1.24298e+06	1.07368e+06	994903	1.31779e+06	1.01465e+06	1168838	1.15965e+06	1.12257e+06	Used
	High	Q9QXS1	Plectin OS=Mus musculus OX=10090 GN=Plec PE=1 SV=3	ISYKDALDR		997836	550509	479210	704574	1154790	458077	895423			881946	1.14106e+06											224122			378020	501361	637668	541231	203646				336870	374822	267821	Used
	High	Q9QXS1	Plectin OS=Mus musculus OX=10090 GN=Plec PE=1 SV=3	AVTGYRDPYTEQTISLFQAMK		1.41918e+06	1.14924e+06	1.32138e+06	2.08744e+06	2.61376e+06	1.20919e+06	1.69819e+06			1.41062e+06	2.50207e+06		612638	430239	413398	855478	231646	357748	727481	338896	292628	905036	600360	329065	1919317	1565468	1.38996e+06	1215811	454509	566043	407424	464073	1.06795e+06	764962	733476	Used
	High	Q9QXS1	Plectin OS=Mus musculus OX=10090 GN=Plec PE=1 SV=3	KQITVEELVR		2.2475e+06	1.26977e+06	1.38173e+06	2.78182e+06	3.98745e+06	1.57128e+06	1.71067e+06		181982	2.86393e+06	4.17747e+06	331124	288356		233542	270800	189511	217227	298782	263000		727379	464583		1.69772e+06	1.90527e+06	1.37969e+06	1.45111e+06			235542		1.26717e+06	875155	843813	Used
	High	Q9QXS1	Plectin OS=Mus musculus OX=10090 GN=Plec PE=1 SV=3	LTVDEAVR		11279910	12447576	10129592	12283068	18120158	9464191	11512983	644932	431060	1.75792e+07	1.68153e+07	690878	3121241	1.4153e+06	1.88771e+06	4.03053e+06	1.83108e+06	2.02508e+06	3.24386e+06	2.21301e+06	842985	3.92731e+06	2.25621e+06	1.09046e+06	10583117	9252923	9.78849e+06	8487837	2.67997e+06	1.93728e+06	2.45421e+06	2.25102e+06	6.07622e+06	5.53673e+06	5.7751e+06	Used
	High	Q9QXS1	Plectin OS=Mus musculus OX=10090 GN=Plec PE=1 SV=3	HPQGEQMYR		438432	355677	217168	450123	577954	297212	387475	215169	143343	582343	484850	141488													186464	348344	323834	329807						120294		Used
	High	Q9QXS1	Plectin OS=Mus musculus OX=10090 GN=Plec PE=1 SV=3	LQNVQIALDYLR		1.4445e+06	1.19849e+06	1.1433e+06	1.66223e+06	2.17059e+06	1.07308e+06	1.3583e+06	113786	55622.1	1.31868e+06	2.33804e+06	75115.2	542624	439822	330987	799548	494687	318950	545119	450227	191518	873191	416500	277096	1.12733e+06	870815	818451	719861	320438	369086	430020	383757	892121	643458	647916	Used
	High	Q9QXS1	Plectin OS=Mus musculus OX=10090 GN=Plec PE=1 SV=3	LHRTELATQEK		1.03709e+06	2.39362e+06	1.74186e+06	1.24789e+06	3.16821e+06	2.64249e+06	1.50875e+06	168537	169111	1.96745e+06	2.09862e+06	201490		128622	98048.9	172776	143765	116098	213994	141473		210328	99608.2	73846.3	1.39383e+06	1.51965e+06	1.61728e+06	1.4962e+06	126664	120439	119070		664309	845920	864061	Used
	High	Q9QXS1	Plectin OS=Mus musculus OX=10090 GN=Plec PE=1 SV=3	AQAELEAQELQR	2xDeamidated [Q2; Q8]																																				Not Used
	High	Q9QXS1	Plectin OS=Mus musculus OX=10090 GN=Plec PE=1 SV=3	CRSDQLTGLSLLPLSEK	1xCarbamidomethyl [C1]																																				Not Used
	High	Q9QXS1	Plectin OS=Mus musculus OX=10090 GN=Plec PE=1 SV=3	RQELEAELAK		7.25002e+06	1.91427e+07	14283309	1.05891e+07	2.51212e+07	2.35327e+07	1.25502e+07	815087	1.02959e+06	1.72653e+07	1.61422e+07	1.51301e+06	3.48499e+06	2.28625e+06	2.36852e+06	3.42522e+06	2.49641e+06	2.55734e+06	1.70779e+06	1.91159e+06	345897	1.97441e+06	1.74743e+06	1.72699e+06	1.36436e+07	1.27237e+07	1.26194e+07	11207686	2.66584e+06	2.71904e+06	2.28509e+06	2.41755e+06	7.91393e+06	6.99195e+06	6.05275e+06	Used
	High	Q9QXS1	Plectin OS=Mus musculus OX=10090 GN=Plec PE=1 SV=3	LREAIAELEREK		276179	708133	746458	317089	1.17796e+06	1.05569e+06	384396	236272	73360.4	547526	900472							123338	199832			237965			588257	478732	505257	455070				257645	245598	198027	205656	Used
	High	Q9QXS1	Plectin OS=Mus musculus OX=10090 GN=Plec PE=1 SV=3	HYQQLLQSLEQGEQEESR		1.02111e+06	1.7907e+06	1.87512e+06	991712	2.42101e+06	1.70282e+06	1.07147e+06	240335	101738	1.60794e+06	3.06102e+06	219885	460652	486449	418058	929667	555579	424275	466317	598900	218883	652206	556167	330317	2.45614e+06	2.06334e+06	1.64927e+06	1.11554e+06	597473	528560	591988	480381	1.19611e+06	965340	681450	Used
	High	Q9QXS1	Plectin OS=Mus musculus OX=10090 GN=Plec PE=1 SV=3	FAEQTLR		10339303	29298228	19817086	13712408	29566420	28683006		1.27531e+06	1.55083e+06	23311784	21577838	42198.3	1453278	1278791	1.02897e+06	2.08012e+06	1.50719e+06	1.10967e+06	1.91341e+06	1.37679e+06	645832	2.11917e+06	1.16682e+06	551385	17442866	16833048	16445062	15476378	1.50982e+06	1.29684e+06	1.23603e+06	1544799	8742765	8.07065e+06	7.74912e+06	Used
	High	Q9QXS1	Plectin OS=Mus musculus OX=10090 GN=Plec PE=1 SV=3	QLQLAQEAAQKR		6.01434e+06	17498017	1.32787e+07	8.75619e+06	2.10356e+07	2.01558e+07	1.0187e+07	723911	947040	15154097	1.53104e+07	1.41966e+06	825844	921323	816205	1.54936e+06	778371	419059	1.11127e+06	724493	317253	1.52594e+06	474508		1.12379e+07	1.05185e+07	1.0336e+07	9.38192e+06	823081	727254	640201	646604	6.3707e+06	5.19732e+06	4.53002e+06	Used
	High	Q9QXS1	Plectin OS=Mus musculus OX=10090 GN=Plec PE=1 SV=3	AQQVEAAER		340992	759813	385273	438400	808761	895876	338375		67199.7	600200	596804		67073.1	31627.8		40288.3										431053	401566	330235						279118	249966	Used
	High	Q9QXS1	Plectin OS=Mus musculus OX=10090 GN=Plec PE=1 SV=3	QLQLAQEAAQK		3.58169e+06	10471106	8752717	4.795e+06	11298282	10637947	6.37249e+06	463689	510623	7908117	8731480	852461	124918						120424						6.69866e+06	5.81135e+06	6.07269e+06	5.90576e+06				112350				Used
	High	Q9QXS1	Plectin OS=Mus musculus OX=10090 GN=Plec PE=1 SV=3	QYDIDDAITK		2.85635e+06	2.51859e+06	2.20509e+06	2.80705e+06	3.38066e+06	1.78836e+06	2.801e+06			3.73375e+06	3804881	59104.2	553126	494593	301112	983718	615565	288105	655690	442305	191108	912997	389913	229557	2.51336e+06	2.18369e+06	2.1972e+06	1897628	544614	471878	467811	540267	1.49531e+06	990588	961954	Used
	High	Q9QXS1	Plectin OS=Mus musculus OX=10090 GN=Plec PE=1 SV=3	EVLEMESAWR		1.45836e+06	1.34563e+06	1.28864e+06	1.75723e+06	2.09889e+06	1.09364e+06	1506299			1.75939e+06	2183912														1.23369e+06	1.20325e+06	1.0111e+06	886545					740809		532467	Used
	High	Q9QXS1	Plectin OS=Mus musculus OX=10090 GN=Plec PE=1 SV=3	GGAEGELQALR		6684843	16121914	1.21699e+07	8963021	1.67814e+07	1.4975e+07	12057937	1.16712e+06	1.20815e+06	13891228	13294194	1.47701e+06	981619	1.05917e+06	966012		1.21215e+06	769967	1371762	1.00517e+06	627781	1.77576e+06	1.11452e+06	614634	10155071	9986892	9491302	9149759	1.37612e+06	966277	1.45361e+06	1.20443e+06	6.60863e+06	5.56967e+06	5.06975e+06	Used
	High	Q9QXS1	Plectin OS=Mus musculus OX=10090 GN=Plec PE=1 SV=3	MQAVQEATR	1xOxidation [M1]		133987	74490.3		170781		90722.6																		486373	69603.1	67214.5	85343.2								Used
	High	Q9QXS1	Plectin OS=Mus musculus OX=10090 GN=Plec PE=1 SV=3	MQAVQEATR	1xDeamidated [Q2]		156978			209441												279420					108703					106236								160345	Used
	High	Q9QXS1	Plectin OS=Mus musculus OX=10090 GN=Plec PE=1 SV=3	MQAVQEATR		7.26718e+06	21594114	14619348	9536811	23827056	20761792	11845126	973296	1.09792e+06	15783777	16881880	1.79745e+06	1381687	1.32488e+06	1.00232e+06	1.96644e+06	1.13404e+06	924263	1.72916e+06	1.32652e+06	593404	2077984	972996	590239	11493511	11799776	12030127	11517874	1.22474e+06	1.18756e+06	1.09054e+06	1.1944e+06	7005570	6.3391e+06	6.19154e+06	Used
	High	Q9QXS1	Plectin OS=Mus musculus OX=10090 GN=Plec PE=1 SV=3	QAQEEAERLR		301273	741973	727698	336979	1.03116e+06	1.20512e+06	732665		71106.2	781226	912675	63006						95738	115720						467612	644325	666101	506124					271835	216896	208968	Used
	High	Q9QXS1	Plectin OS=Mus musculus OX=10090 GN=Plec PE=1 SV=3	QAQEEAER		351285	567092	507526	399140	299123	358017	191321	430557	253498	456959	13345.1	453535	5.14846e+06	3454127	3.2038e+06	5.31899e+06	4.1326e+06	3.81772e+06	4.75324e+06	3.27618e+06	3.43603e+06	4.0264e+06	4.17186e+06	2.86899e+06	385363	496708	436890	415895	4.04209e+06	4.41585e+06	3.95099e+06	4.38676e+06	2.62654e+06	2.56691e+06	2.55053e+06	Used
	High	Q9QXS1	Plectin OS=Mus musculus OX=10090 GN=Plec PE=1 SV=3	LEEQAALHKADIEER		406815	1.00698e+06	786855	473241	1164945	1.36183e+06	735325	155113	97019.5	900410	1.15989e+06	133955		71214.6	172611		79113								694943	667929	869167	258520			85170.5		348501	152615	169097	Used
	High	Q9QXS1	Plectin OS=Mus musculus OX=10090 GN=Plec PE=1 SV=3	SSIAGLLLKPTNEK		6.78728e+06	1.37923e+07	12297639	9596706	1.813e+07	1.28975e+07	1.09725e+07	590176	431505	1.22186e+07	15260503	435074	3.19886e+06	1987937	1.80813e+06	3544781	2.27299e+06	2.46905e+06	2.93647e+06	2.69368e+06	2.00386e+06	3.01726e+06	1.96868e+06	2125181	1.1176e+07	1.13207e+07	9.57709e+06	7.61117e+06	2.64147e+06	2.89641e+06	3.03711e+06	2.91468e+06	7.01529e+06	6.15577e+06	6.37838e+06	Used
	High	Q9QXS1	Plectin OS=Mus musculus OX=10090 GN=Plec PE=1 SV=3	VTQLLER		6.38664e+06	12442695	8917871	7.8502e+06	14319531	13156554	9671436	1.2819e+06	1.25955e+06	12335512	11509011	1.42189e+06		850049	702658							1905655		397770	9221044	8.13644e+06	8492702	8.05637e+06	1.00102e+06			1.23116e+06	4387908	3.9127e+06	3901521	Used
	High	Q9QXS1	Plectin OS=Mus musculus OX=10090 GN=Plec PE=1 SV=3	LEQLFQDEVAK		1.28128e+06	3.17177e+06	2.63634e+06	1.83442e+06	3.63363e+06	3.01806e+06	2.10448e+06	237473	149868	2.51552e+06	3.33551e+06	286425	276781	320128	264976		249317	303524	1112666	190846	190993	981691	429476	132097	2.38674e+06	2.30887e+06	1.90134e+06	1.83798e+06	267835	306823	255549	186436	1.45983e+06	1.42423e+06	1.03474e+06	Used
	High	Q9QXS1	Plectin OS=Mus musculus OX=10090 GN=Plec PE=1 SV=3	RAAEEAEEAREQAER		3.41824e+06	1.15329e+07	7.32244e+06	5.30712e+06	1.10817e+07	1.12749e+07	6.65238e+06	293571	462786	9.89844e+06	7.95366e+06	698913	491939	424415	314606	682348	560313	355246	550461	351065	217965	725466	429851	207333	5.40784e+06	6.17908e+06	6.15033e+06	5.43943e+06	439043	439006	414467	373806	3.39568e+06	2802238	2.85901e+06	Used
	High	Q9QXS1	Plectin OS=Mus musculus OX=10090 GN=Plec PE=1 SV=3	LLEAAAQSSK		4.15522e+06	3.1749e+06	2.33626e+06	4715657	4.51469e+06	2.14972e+06	4.06165e+06	79881	73705.1	4.79268e+06	5783631	102698	1.07362e+06	599140	606356	1.39914e+06	800884	716687	1.19812e+06	675614	424699	1.45608e+06	906777	479176	3142917	2845969	2.85846e+06	2.67584e+06	797271	871956	942131	950671	1953537	1.77086e+06	1.72482e+06	Used
	High	Q9QXS1	Plectin OS=Mus musculus OX=10090 GN=Plec PE=1 SV=3	AIVQLKPR		2.16814e+06	2166807	1.45432e+06	2.05406e+06	3.10127e+06	1.5863e+06	1.95877e+06	206713	78791.5	2.56675e+06	3.22462e+06	100385	620903	394405	443972	974220	597336	360264	817676	491284	271942	979114	486530	283160	1.7698e+06	1.61798e+06	1.65674e+06	1.51605e+06	613936	574388	447776	454143	1.12463e+06	1.14722e+06	887379	Used
	High	Q9QXS1	Plectin OS=Mus musculus OX=10090 GN=Plec PE=1 SV=3	MQEEVAR		1.79868e+06	4.46488e+06	2637516	2.43193e+06	5.85246e+06	4.35841e+06	2.27775e+06	374442	318969	3.40233e+06	3.83569e+06	437069	322215	285133	207112	490648	368900	287321	482091	352550		324124	292699	160169	311217	2506304	2.61125e+06	2.32921e+06	327759	316501	350907	283960	402465	1.33911e+06	1.29635e+06	Used
	High	Q9QXS1	Plectin OS=Mus musculus OX=10090 GN=Plec PE=1 SV=3	LRKEAEQEAAR		86204.6	134631	195726	102477	165959	426895	170447	25640.1	34283.4	175438	197570	65286.1	39104.1	30945.6	47303.5	35500.6	33201.5	43109.8	29016.6	29418.2	48890.3	20309.9	34658.1	38574.6		151737	153229	165236	24729.9	41802.6	31068.4	30560.7		83788.6	95013.4	Used
	High	Q9QXS1	Plectin OS=Mus musculus OX=10090 GN=Plec PE=1 SV=3	LMADFQAGR		2.66581e+06	2.38992e+06	2.30138e+06	3.12197e+06	4117300	1.94594e+06	2.73372e+06	108750	63038.6	3.61862e+06	4218436		586576	294216	277994	926664	607183	331215	648831		290803	812803	477160	231046	2.04698e+06	2.01546e+06	2.03379e+06	1.89055e+06	514882	507877	492042	403060	1.45723e+06	1.06438e+06	1.04511e+06	Used
	High	Q9QXS1	Plectin OS=Mus musculus OX=10090 GN=Plec PE=1 SV=3	ALVPAAELLDSGVISHELYQQLQR		1.21864e+06	1.90264e+06	4.96363e+06	6.52767e+06	1.11254e+07	6.10964e+06	2.85915e+06	104653	79457.6	1.15633e+06	8.11264e+06	122908	830168	386312	490000	1.78744e+06	538899	600913	1.18161e+06	694730		1.33122e+06	740133		2.22997e+06	2.03683e+06	1.44559e+06	1.16638e+06	473752	304425	344301	435085	1.3817e+06	995617	1.11782e+06	Used
	High	Q9QXS1	Plectin OS=Mus musculus OX=10090 GN=Plec PE=1 SV=3	QITVEELVR		1.08855e+06	1.02158e+06	893342	1.40172e+06	1.80844e+06	775826	984476			1.32304e+06	1.88459e+06											269736			837885	859881	816481	775462								Used
	High	Q9QXS1	Plectin OS=Mus musculus OX=10090 GN=Plec PE=1 SV=3	RSIQEELQHLR		220329	681382	841742	418292	1.19073e+06	1224293	699169			501507	916873	115321		607555						614380					625918	577737	662031	456809						223500	227154	Used
	High	Q9QXS1	Plectin OS=Mus musculus OX=10090 GN=Plec PE=1 SV=3	LAAISEATR		6.97072e+06	21812964	15696913	10113844	22823482	22694922	13453137	747898	1.02621e+06	17188888	16373386	1.55884e+06	1.43121e+06	1.35339e+06	778125	1.9895e+06	1.5506e+06	774158	1.72968e+06	1.68267e+06		1.94369e+06	1.24416e+06	199332	13711802	12346842	12629317	12042339	1.24799e+06	1.22237e+06	927952	1.02028e+06	7.41965e+06	6.54344e+06	6.97972e+06	Used
	High	Q9QXS1	Plectin OS=Mus musculus OX=10090 GN=Plec PE=1 SV=3	LEEQAALHK		1.43997e+06	1292267	687207	654291	1.15934e+06	1.19748e+06	712024			1.04006e+06	875464		243120			316986		270482	406385	278403	331752	302326	234852	208815	534155	599316	727498	643055	228270	347482	381049	374644	258664	402037	484921	Used
	High	Q9QXS1	Plectin OS=Mus musculus OX=10090 GN=Plec PE=1 SV=3	AKLEQLFQDEVAK		4.20811e+06	1.36931e+07	1.55128e+07	8.05981e+06	18775450	18048283	8.26745e+06	898478	958078	1.081e+07	1.69521e+07	1.63775e+06	1353611	1.31555e+06	870279	1.7213e+06	1.1816e+06	876404	1.4995e+06	1272330	241018	2.01331e+06	1.02581e+06	549838	1.20072e+07	1.13768e+07	9.20374e+06	7101640	1.10996e+06	1.1681e+06	987518	1.07172e+06	7.07406e+06	5.24112e+06	4.93819e+06	Used
	High	Q9QXS1	Plectin OS=Mus musculus OX=10090 GN=Plec PE=1 SV=3	MQEEVARREEAAVDAQQQK		171396	618767	337614		717961	610720	351822			366920	493487														332601	327272	324742	245403								Used
	High	Q9QXS1	Plectin OS=Mus musculus OX=10090 GN=Plec PE=1 SV=3	LREAIAELER		1.21665e+08	1.50366e+08	1.5328e+08	1.60986e+08	2.01038e+08	2.24042e+08	1.50003e+08	3.54987e+07	2.24702e+07	1.70844e+08	1.79286e+08	3.46512e+07	86645192	32734602	27247928	79936712	28058548	28065730	85309912	35081392	39221036	54320736	6.52091e+06	18503684	1.28538e+08	1.37495e+08	1.29669e+08	1.23236e+08	4.94619e+07	43409092	43458468	44555712	8.81214e+07	8.42383e+07	7.19387e+07	Used
	High	Q9QXS1	Plectin OS=Mus musculus OX=10090 GN=Plec PE=1 SV=3	RQEQIQAVPIANCQAAR	1xCarbamidomethyl [C13]	1.70709e+06	3.8305e+06	3.17905e+06	1.96523e+06	4.59936e+06	3.72396e+06	2.30414e+06	420251		3.27588e+06	4.34525e+06	270117				337800				261205					2.64e+06	2.60826e+06	2.01891e+06	2.71113e+06	245085				1489945	1.56135e+06	1.08445e+06	Used
	High	Q9QXS1	Plectin OS=Mus musculus OX=10090 GN=Plec PE=1 SV=3	QYINAIKDYELQLITYK		1.51984e+06	3.16164e+06	4.13408e+06	2.98756e+06	6860323	5.84392e+06	2.59059e+06	210775	238905	2343141	5.61568e+06	478183	452970	409521	307048	741853	460472	341648	581896	525858	326393	676862	344789	165280	3.59794e+06	2.73364e+06	2.39724e+06	1.53847e+06	416437	392334	325167	355562	1.74149e+06	1.00737e+06	907155	Used
	High	Q9QXS1	Plectin OS=Mus musculus OX=10090 GN=Plec PE=1 SV=3	QQQQMEQEKQELMASMEEARR			1.97588e+06	2.44361e+06	1.44499e+06	4.1212e+06	2.97081e+06	2.27704e+06	107412	161154	1.62057e+06	4.12451e+06	238801					126966						97870.5	271229	2.1218e+06	1.58906e+06	1.51933e+06	1.11323e+06					957976	426512	509296	Used
	High	Q9QXS1	Plectin OS=Mus musculus OX=10090 GN=Plec PE=1 SV=3	QYINAIK		310799	684547	529989	341355	555366	604871	515221		44346.8	588535	543541		174882												404463	496135	370343	311771					284303	190471	231912	Used
	High	Q9QXS1	Plectin OS=Mus musculus OX=10090 GN=Plec PE=1 SV=3	QQQQMEQEKQELMASMEEARR	1xDeamidated [Q]												143005															466744	298231								Used
	High	Q9QXS1	Plectin OS=Mus musculus OX=10090 GN=Plec PE=1 SV=3	QLAEEDAAR		6.45748e+06	20123864	14101367	9294306	21777810	20582122	11945639	769472	926086	15972504	15580815	1376923	1.11063e+06	957049	871857	1.50949e+06	1.08762e+06	740740	1.22559e+06	927965	443571	1.59283e+06	801542		9940534	11178824	11586465	10229230	1.13984e+06	907803	848158	983951	6078342	5.49941e+06	5.20195e+06	Used
	High	Q9QXS1	Plectin OS=Mus musculus OX=10090 GN=Plec PE=1 SV=3	LRAETEQGEQQR		9.40308e+06	22400383	20768058	13255051	31459308	28886624	1.64522e+07	1.22826e+06	1.04058e+06	2.10119e+07	1.77847e+07	1.81397e+06	1.03114e+06	1.12649e+06	960361	1.65266e+06	1.18534e+06	757191	1.46417e+06	1.09249e+06	487573	1.69302e+06	858513	461926	3.15358e+06	1.43189e+07	15171785	1.5111e+07	1.15275e+06	973301	1.06833e+06	1.03038e+06	6.91315e+06	7.61292e+06	6.55594e+06	Used
	High	Q9QXS1	Plectin OS=Mus musculus OX=10090 GN=Plec PE=1 SV=3	RRQEQIQAVPIANCQAAR	1xCarbamidomethyl [C14]	983042	2.60864e+06	1.98249e+06	1.68173e+06	4.63706e+06	4071166	1.51914e+06	123086	201363	1.95549e+06	3.38272e+06	205857	252966	292523		579319	180559	198600	344696	186192		319631	176497		2.09643e+06	1.81734e+06	1.87299e+06	1.88662e+06	232467	370187			1.16941e+06	837840	916587	Used
	High	Q9QXS1	Plectin OS=Mus musculus OX=10090 GN=Plec PE=1 SV=3	MSAAQALK		1.62187e+06	1.40043e+06	1.0711e+06	1.67804e+06	2.01352e+06	1.08313e+06	1.73964e+06			2.23684e+06	2.50879e+06		415043		224210	821494	393306	306713	543288	211709	255003	631321	404650		1330307	1.14277e+06	1.32418e+06	1.18083e+06	352934	390579	337171	356957	881643	710665	879177	Used
	High	Q9QXS1	Plectin OS=Mus musculus OX=10090 GN=Plec PE=1 SV=3	TQLASWSDPTEETGPVAGILDTETLEK	1xDeamidated [Q2]																																				Not Used
	High	Q9QXS1	Plectin OS=Mus musculus OX=10090 GN=Plec PE=1 SV=3	LRAQAEAQQPVFNTLRDELR						192171	261826					266695																									Used
	High	Q9QXS1	Plectin OS=Mus musculus OX=10090 GN=Plec PE=1 SV=3	AFCGFEDPR	1xCarbamidomethyl [C3]	1.96186e+06	2.11075e+06	1897015	2.62034e+06	2.89502e+06	1.59511e+06	2.54176e+06			3282449	3.53238e+06		478269	532904	407050	807509	534389	323198	643441	429551	274920	907713	502956	254445	1.95411e+06	1.70158e+06	1.6451e+06	1.73097e+06	433642	512053	636213	474880	1266572	1.00845e+06	1.01751e+06	Used
	High	Q9QXS1	Plectin OS=Mus musculus OX=10090 GN=Plec PE=1 SV=3	RQVEEEIMALK		1.53348e+06	5.91975e+06	6.28331e+06	3.00651e+06	8.41626e+06	7.49793e+06	3.51218e+06			3.32024e+06	5.67379e+06			194210		398550	293551				214849	356493			4.39648e+06	4.27922e+06	3.67141e+06	3.58073e+06			392871		2.17137e+06	1.93205e+06	1.76776e+06	Used
	High	Q9QXS1	Plectin OS=Mus musculus OX=10090 GN=Plec PE=1 SV=3	MRIEEEIR																																					Not Used
	High	Q9QXS1	Plectin OS=Mus musculus OX=10090 GN=Plec PE=1 SV=3	TQLASWSDPTEETGPVAGILDTETLEK		3.72377e+06	2.9249e+06	2.03278e+06	3.14329e+06	3.28823e+06	3.32978e+06	2.34798e+06	726523	1.2816e+06	5.66287e+06	4.18826e+06	956152	4.26145e+06	2329736	7.68226e+06	1.50434e+06	2.10497e+06	1.57583e+06	3.17904e+06	2.55364e+06	1.42371e+06	1.89094e+06	1.77731e+06	1.53731e+06	2.79649e+06	2.69263e+06	2.07339e+06	1.81955e+06	1.90008e+06	2046746	2.07303e+06	2.25952e+06	2.81866e+06	2.21057e+06	2.21749e+06	Used
	High	Q9QXS1	Plectin OS=Mus musculus OX=10090 GN=Plec PE=1 SV=3	RRLEEQAALHK		1.23311e+06	3.01092e+06	2.63133e+06	1.76297e+06	4.80779e+06	4.1353e+06	2.29082e+06			2.89296e+06	3.11994e+06			220933	189982	301541	171215		186389		79426.2	334101	166532	107678	2.27902e+06	2.33841e+06	2.34692e+06	2068840	211828	212427	228097	165594	1.35149e+06	971321	997273	Used
	High	Q9QXS1	Plectin OS=Mus musculus OX=10090 GN=Plec PE=1 SV=3	TELATQEK		176281	670394	422861	208201	298130	589721	438056	29687.3		469876	317927	306123										71099.7				307595	314280	295039					253073	211847		Used
	High	Q9QXS1	Plectin OS=Mus musculus OX=10090 GN=Plec PE=1 SV=3	QLAEAHAQAK		143062	310995	201280	195762	224022	350978	298198			342495	182869														26256.8	241788	226391	233624					132097	137216	70065.3	Used
	High	Q9QXS1	Plectin OS=Mus musculus OX=10090 GN=Plec PE=1 SV=3	LAEDEAFQR		3.9301e+06	10712101	7.0433e+06	5.59205e+06	11226337	10999876	6.54744e+06	345853	497670	9042930	7542199	734965	686453	651251	501917	960697	675278	374740	899819	619368	243285	1.06582e+06	487335	235653	5.77334e+06	6084739	5.99284e+06	5.37587e+06	603467	580415	528416	509775	3.29511e+06	3.2305e+06	2.8814e+06	Used
	High	Q9QXS1	Plectin OS=Mus musculus OX=10090 GN=Plec PE=1 SV=3	NLVDNITGQR		4.24711e+06	2.97503e+06	2.83567e+06	4.70187e+06	4.73227e+06	2.5144e+06	4.16732e+06	193692	172196	5.05888e+06	5.89243e+06	173809	715984	1.32008e+06	1.85573e+06	2.07053e+06	1.95777e+06	1.69735e+06	1.86343e+06	1.25756e+06	1.58478e+06	2.49852e+06	1.76094e+06	1.28927e+06	3.39288e+06	3.33088e+06	3037352	2.66445e+06	1.79754e+06	2.0849e+06	2.1456e+06	1.91529e+06	2.67978e+06	2.27434e+06	2.20575e+06	Used
	High	Q9QXS1	Plectin OS=Mus musculus OX=10090 GN=Plec PE=1 SV=3	RQEQIQAVPIANCQAAR	1xCarbamidomethyl [C13]; 1xDeamidated [N12]		185759			208512	205765		158734			137126														105704		104866	89867.9								Used
	High	Q9QXS1	Plectin OS=Mus musculus OX=10090 GN=Plec PE=1 SV=3	ATVSAPFGK		6017987	9.12009e+06	6407268	6.8032e+06	11767690	7707274	6.72157e+06	479150	256851	9266389	10398995	354824	853149	1.14646e+06	976316	850239	357810	1.08407e+06	836247	459477	1.35779e+06	2.10861e+06	218819	960103	6.78845e+06	5.75384e+06	6.12667e+06	5.64898e+06	1.07984e+06	928183	913852	1.08587e+06	4.41096e+06	3.96818e+06	3.97214e+06	Used
	High	Q9QXS1	Plectin OS=Mus musculus OX=10090 GN=Plec PE=1 SV=3	GGELVYTDTEAR		2.91826e+06	5103234	4.16825e+06	3.77952e+06	6320695	4.77783e+06	4.7415e+06	272269	214131	6594976	5424678	241430	539093	431973	341288	688561	595213	283733	609728	459395		767568	548500	196561	3.48586e+06	3.66233e+06	3.47865e+06	3.49759e+06	381828	585934	366481	333594	1.88303e+06	2.10437e+06	1.84844e+06	Used
	High	Q9QXS1	Plectin OS=Mus musculus OX=10090 GN=Plec PE=1 SV=3	QQQQMEQEKQELMASMEEAR		2262086	5.76458e+06	6.27972e+06	4.44475e+06	9.03931e+06	8.54189e+06	4323566	489310	504923	4.3331e+06	7.53491e+06	778630	620299	547164	421646	910158	830255		653728	652536		870609	465329		5.07596e+06	5.22729e+06	3.99171e+06	3.91923e+06	691934	314163	359996	626788	2.90916e+06	2004254	1.6309e+06	Used
	High	Q9QXS1	Plectin OS=Mus musculus OX=10090 GN=Plec PE=1 SV=3	LRDVSAYSK																																					Not Used
	High	Q9QXS1	Plectin OS=Mus musculus OX=10090 GN=Plec PE=1 SV=3	ELEQLGR						3.04744e+06	2.79435e+06					2.46665e+06		197827		338087	484312	282721	212319	315435	312938		466641							229675	411260		265065		646536	991071	Used
	High	Q9QXS1	Plectin OS=Mus musculus OX=10090 GN=Plec PE=1 SV=3	GGELVYTDTEARDVFEK		1.26387e+06	1.76394e+06	1.68146e+06	1.2023e+06	2.52589e+06	1865984	1.41545e+06	88644.7	110521	1.53821e+06	2.6244e+06	134169	168446			254325	250583	236537	225888			241904	217109		1.3771e+06	1.47118e+06	1.40265e+06	1.39451e+06				165198	785822	588679	661062	Used
	High	Q9QXS1	Plectin OS=Mus musculus OX=10090 GN=Plec PE=1 SV=3	TEVVETTQVYTEEETRR		292785	305201	433431	378426	615300	482275	361548			501879	668725														416914	360898	228926	306286								Used
	High	Q9QXS1	Plectin OS=Mus musculus OX=10090 GN=Plec PE=1 SV=3	VRAEMEVLLASK			144231	217258		244234	316800	148010		34819.6	113697	199050	40338.7	368923	327319	280599			240430	511950	362367	338853				164340	148393	55012	75717.7	198488	160626	297389	314269		174960	177945	Used
	High	Q9QXS1	Plectin OS=Mus musculus OX=10090 GN=Plec PE=1 SV=3	QLAEGTAQQR		8.38294e+06	20210533	1.47892e+07	1.04882e+07	2.32904e+07	2.17985e+07	1.22365e+07	1.81356e+06	2.70277e+06	1.72204e+07	1.65363e+07	1.80052e+06	1.20778e+06	1.6355e+06	2.05969e+06	2.61632e+06	2.6181e+06	1.80736e+06	1.86262e+06	2.73872e+06	1702650	2.50307e+06	2.43948e+06	1.85646e+06	1.07795e+06	1.29575e+07	1.20566e+07	1.08057e+07	2.17981e+06	1.54724e+06	1.42019e+06	1.28059e+06	2.9346e+06	6.32936e+06	5.32268e+06	Used
	High	Q9QXS1	Plectin OS=Mus musculus OX=10090 GN=Plec PE=1 SV=3	QQQQMEQEKQELMASMEEAR	1xOxidation [M5]	167377	240737	303058		511813	494210	292898			394955	227863				258501					217973				165727	408848	306219	220853	227736								Used
	High	Q9QXS1	Plectin OS=Mus musculus OX=10090 GN=Plec PE=1 SV=3	VRAEMEVLLASK	1xOxidation [M5]																																				Not Used
	High	Q9QXS1	Plectin OS=Mus musculus OX=10090 GN=Plec PE=1 SV=3	LAEDEAFQRR		3.26839e+06	8.10695e+06	5.84124e+06	4.0067e+06	9316531	9.13973e+06	4923533	248323	369221	7088879	6.16081e+06	420921	482707	401840	452206	454183	304253	240516	544748	537647	177701	756020	329561	310057	4.84934e+06	5.02141e+06	4.97245e+06	4.3359e+06	494159	338758	449915	604166	2.704e+06	2.44698e+06	2.03594e+06	Used
	High	Q9QXS1	Plectin OS=Mus musculus OX=10090 GN=Plec PE=1 SV=3	LLDPEDVDVPQPDEK		2.52987e+06	2.38523e+06	2.08557e+06	3.15935e+06	3.97416e+06	1.60362e+06	2.41431e+06			2.58335e+06	4.44672e+06		937425	745178		1.64715e+06	641174	746025	810535	520750	262258	1.31287e+06	743982	280863	2.32297e+06	2.34795e+06	1.95593e+06	1.67637e+06	646453	684115	661494	527654	2.23537e+06	1.61658e+06	1.39119e+06	Used
	High	Q9QXS1	Plectin OS=Mus musculus OX=10090 GN=Plec PE=1 SV=3	LAEVEAALEK		7.19726e+06	20815876	17911220	8.16633e+06	26365334	20236678	1.08459e+07	1.32994e+07	3.94755e+06	1.51625e+07	30623687	2.07871e+07	30710574	29675476	26089876	30912706	28667384	26685732	26924242	25593880	29450150	25032240	21201470	22143880	19412750	1.78605e+07	16127947	15827538	25614660	27809606	26187660	27227338	18490778	16925036	2.07348e+07	Used
	High	Q9QXS1	Plectin OS=Mus musculus OX=10090 GN=Plec PE=1 SV=3	SNAEDTMR		156859	414726	304810	217579	408163	570887	202709		57759.4	406455	316301						37821.3	29104.3	40756		20726.2	63329.6				233751	265360	279530		28097.4			71830.6	192596	146151	Used
	High	Q9QXS1	Plectin OS=Mus musculus OX=10090 GN=Plec PE=1 SV=3	ELAEQELEKQR		2.01873e+06	5.75007e+06	3.85477e+06	2.5223e+06	6760519	7.47687e+06	3.74895e+06	178425	357153	4.70299e+06	4.62643e+06	600574					123987		143939	129490		332642			4.09958e+06	3.62955e+06	3.65904e+06	3.32329e+06					2.03311e+06	1.66695e+06	1.54067e+06	Used
	High	Q9QXS1	Plectin OS=Mus musculus OX=10090 GN=Plec PE=1 SV=3	DLLQQFR		1.93098e+06	4.9232e+06	4.17767e+06	3.20099e+06	5950581	3.81124e+06	2.97894e+06	191827	126873	4.79317e+06	5246590	205017	621215	406258	368636	895500	460375	506628	742158	533755	273226	1.08121e+06	619762	284622	3.66091e+06	3419781	3.2383e+06	3.12824e+06	480503	519253	501350	587568	2065433	1.6754e+06	1.71045e+06	Used
	High	Q9QXS1	Plectin OS=Mus musculus OX=10090 GN=Plec PE=1 SV=3	VQSGSESVIQEYVDLR		2.45734e+06	4.32114e+06	3.95966e+06	3.10308e+06	5.25446e+06	5.80219e+06	3.98668e+06	894156	1.30671e+06	4.08376e+06	4.17258e+06	1.057e+06				39868.7		186929		142084	17798.4				3.53991e+06	3.86333e+06	3.19747e+06	2.78094e+06					1.87959e+06	1.54926e+06	1.27449e+06	Used
	High	Q9QXS1	Plectin OS=Mus musculus OX=10090 GN=Plec PE=1 SV=3	QAEEIGEK		99419.5	428513	310403	174633	321527	375477				284119	239349		72626	88986.6	59324.1							79332.6	96355.1	54145.7								29402.8		110775		Used
	High	Q9QXS1	Plectin OS=Mus musculus OX=10090 GN=Plec PE=1 SV=3	QAEEIGEKLHR		522783	2.06539e+06	1.15886e+06	820872	2.03163e+06	2.55502e+06	1.52285e+06	233068	188727	1.28576e+06	2.2565e+06	377509	515219	206161	452723	193090	252045	247571		225586	191285	190101	180382	192424	1.18343e+06	1.36848e+06	947977	1.25112e+06		183362		132889	696495	474012	351664	Used
	High	Q9QXS1	Plectin OS=Mus musculus OX=10090 GN=Plec PE=1 SV=3	DLLQPEVAVALLEAQAGTGHIIDPATSAR		1.59825e+06	2.60142e+06	1.53375e+06	1.92198e+06	3.94426e+06	1.46197e+06	1.57359e+06	223376	247992	2.74866e+06	3746284	308553	637330		314736	514484	306932		531723	344575	443772	499692	268313	78311.4	718905	663313	549128	579234			200183	291395	459356	700742	387043	Used
	High	Q9QXS1	Plectin OS=Mus musculus OX=10090 GN=Plec PE=1 SV=3	KQAEEIGEKLHR		146812	516701	290579		406248	682075	202905		47254.4	358353	347859								150677						254820	361523	376111	279815					205421			Used
	High	Q9QXS1	Plectin OS=Mus musculus OX=10090 GN=Plec PE=1 SV=3	APVPASELLDAK		10042483	11045462	8245180	9145843	14800938	8769176	8463918	1.00991e+06	616745	13672654	13859219	854367	1.77806e+06	1.15188e+06	1.20619e+06	2.55997e+06	1.6658e+06	1.45155e+06	2.08584e+06	1.29553e+06	614611	2.55373e+06	1.83302e+06	761278	8856252	8878810	8528574	8.36349e+06	1.79555e+06	1.7694e+06	1.59846e+06	1.59076e+06	5369915	5143504	5.1004e+06	Used
	High	Q9QXS1	Plectin OS=Mus musculus OX=10090 GN=Plec PE=1 SV=3	EVAEADSVR		5872079	9392553	7.53699e+06	6795901	11885259	8.35617e+06	7124833	508327	443171	10447092	10347940	496404	1.16424e+06	676198	717671	1.6501e+06	907875	832435	1227151	694121	463913	1.70246e+06	945892	415665	5512664	6.49539e+06	6573422	7306362	1004238	970319	893416	853678	3.75514e+06	3.60486e+06	3486143	Used
	High	Q9QXS1	Plectin OS=Mus musculus OX=10090 GN=Plec PE=1 SV=3	LYVHEAVK		2.72226e+06	3.00054e+06	2061528	2.75364e+06	4.45007e+06	1.88567e+06	2270856		97665.2	3.31515e+06	3767136	126726				950086	475876	374205	649384	330376		943986	457026	210531	1.64032e+06	1.98459e+06	2025806	1.93709e+06	629868	463225	509202	570677	1.25939e+06	1.0697e+06	1.13053e+06	Used
	High	Q9QXS1	Plectin OS=Mus musculus OX=10090 GN=Plec PE=1 SV=3	MVEGYQGLR		2.44215e+06	2.13575e+06		2.4635e+06				200752			3.42629e+06	174785		656051	210937	1.2547e+06	861997	81843.5							1.73847e+06			1.5715e+06					998110	1.08136e+06	1.04059e+06	Used
	High	Q9QXS1	Plectin OS=Mus musculus OX=10090 GN=Plec PE=1 SV=3	SSSVGSSSSYPISSAGPR		588229	731138	633698	677217	1869604	666649	533470			1.09895e+06	1.44735e+06		279439	284469	204849	518325	484190	290875	244247	446292	211051	540752	556483		506614	750690	677168	628439	289824	276148	435482	342418	523430	511810	338900	Used
	High	Q9QXS1	Plectin OS=Mus musculus OX=10090 GN=Plec PE=1 SV=3	EKMQAVQEATR		57693.4	1.7945e+06	1.69891e+06	136062	2.3533e+06	2.00314e+06		70468.4	61081.1	977390	887125	40578.9	171148	202717	208772	84615.6		140334	92083.3	65892.2	138871	308471		118041	412222	668918	725529			177740	104404	201529	268911	328074	281393	Used
	High	Q9QXS1	Plectin OS=Mus musculus OX=10090 GN=Plec PE=1 SV=3	GTNVIAGVWLEEAGQK		858605	1.42878e+06	232860	1.20973e+06	2.88217e+06	1.67278e+06	1.16117e+06	122171	293230	994278	2393370	60434.4					81982								292466	1.09125e+06	865574	827333	55437.6				127091	81119.5	142542	Used
	High	Q9QXS1	Plectin OS=Mus musculus OX=10090 GN=Plec PE=1 SV=3	QELMASMEEAR		243177	826327	665379	340599	515564	744566	611207			724620	705823														432162	448584	471484	390733							177731	Used
	High	Q9QXS1	Plectin OS=Mus musculus OX=10090 GN=Plec PE=1 SV=3	KQAEEIGEK		65682.4	126384					100551			137812																										Used
	High	Q9QXS1	Plectin OS=Mus musculus OX=10090 GN=Plec PE=1 SV=3	SKEQAELEAAR		1.01112e+07	25814450	18405488	13865178	27457817	2.78024e+07	17701004	1.08462e+06	1.42621e+06	22027265	19774038	2.11887e+06	1.37421e+06	1.356e+06	1.10354e+06	1.70893e+06	1.34652e+06	846276	1.48313e+06	1.14189e+06	237063	1.9517e+06	1.07907e+06	550038	1.58141e+07	1.56661e+07	16678654	1.46905e+07	1.21871e+06	1.06843e+06	1.17872e+06	1.20371e+06	8110737	7.87492e+06	6.86431e+06	Used
	High	Q9QXS1	Plectin OS=Mus musculus OX=10090 GN=Plec PE=1 SV=3	SELELTLGKLEQVR		1940053	2.89264e+06	3.30228e+06	2.36135e+06	6.11399e+06	4.21978e+06	2.93842e+06	459316	343132	2.37531e+06	4919359	371148	500671	485179		709802	414301	168471		387595	200391	570807	306023		2.76083e+06	2.13822e+06	2.24844e+06	2.03741e+06	390734	284379	422606	256221	1.84614e+06	1.19712e+06	1.17717e+06	Used
	High	Q9QXS1	Plectin OS=Mus musculus OX=10090 GN=Plec PE=1 SV=3	AAEEAEEAREQAER		2.56788e+06	1.12277e+07	5.17417e+06	3.19923e+06	1.21938e+07	1.05576e+07	4.17613e+06	251212	346478	9.10018e+06	5.2883e+06	528575	577689	521396	349551	800950	462888	408890	494197	562146		850751	488730	168852	4.51834e+06	4.21793e+06	4241285	3.8574e+06	647375	566825	461235	648853	2494326	1.9601e+06	2952326	Used
	High	Q9QXS1	Plectin OS=Mus musculus OX=10090 GN=Plec PE=1 SV=3	AQAELEAQELQR		6.49048e+06	1.25471e+07	9.9954e+06	5.9897e+06	1.34532e+07	1.24466e+07	7.04055e+06	1.00452e+06	1.31307e+06	9.05482e+06	1.09538e+07	1522954	16178404	1.26042e+07	1.01884e+07	1.57792e+07	1.39692e+07	1.18799e+07	1.50253e+07	1.39123e+07	1.23199e+07	1.59283e+07	1.39829e+07	1.02161e+07	9.19937e+06	9.24888e+06	8.7598e+06	8.30635e+06	1.42621e+07	1.35217e+07	1.33323e+07	13207130	7.83094e+06	1.27467e+07	6.83226e+06	Used
	High	Q9QXS1	Plectin OS=Mus musculus OX=10090 GN=Plec PE=1 SV=3	AQAEAQQPVFNTLRDELR		5.90216e+06	1.00641e+07	9.65886e+06	6.65882e+06	1.45407e+07	1.14087e+07	8.82242e+06	1.14165e+06	1.07938e+06	9.90383e+06	1.08914e+07	1.36014e+06	1.01153e+06	1.07943e+06	647661	1.80548e+06	966507	798552	1.34066e+06	1.0007e+06	536103	1.39404e+06	814450	343537	9799619	8.03673e+06	8.18342e+06	7.50548e+06	1.05867e+06	1.01303e+06	1079234	795295	4.16765e+06	3.60483e+06	3.694e+06	Used
	High	Q9QXS1	Plectin OS=Mus musculus OX=10090 GN=Plec PE=1 SV=3	AQAEAQQPVFNTLR		560933	1.11176e+06	864875	839949	961832	863645	793701	101933	95455.4	1.26624e+06	697440	152485				522030	250272	249645		452703	253220			698591	718786	639013	703473	538516					366534	461400	371825	Used
	High	Q9QXS1	Plectin OS=Mus musculus OX=10090 GN=Plec PE=1 SV=3	KQEELQHLEQQR		2.81663e+06	6.9539e+06	5.61075e+06	3.6507e+06	8.50467e+06	7.02065e+06	5.25044e+06	472490	374021	5.64903e+06	6.62979e+06	754632	488600	377756	395499	554460	284959	170132	406079	275093		574676	206541		4.05282e+06	4.22794e+06	4.05334e+06	3.76117e+06	320549	348538	343710	314757	2.62836e+06	2.3243e+06	2.19327e+06	Used
	High	Q9QXS1	Plectin OS=Mus musculus OX=10090 GN=Plec PE=1 SV=3	CDNFTTSWR	1xCarbamidomethyl [C1]	799820	1.09118e+06	812307	1.03466e+06	1.64674e+06	752990	771195	65578.2	62582.5	1134603	1.61941e+06		500341	399172	466211	556925	417329	381389	616339	370628	164885	619290	382526	210568	725235	912323	794690	817770	451147	440797	386727	307246	894455	671686	538517	Used
	High	Q9QXS1	Plectin OS=Mus musculus OX=10090 GN=Plec PE=1 SV=3	THEEQLKEAQAVPATLQELEATK	1xDeamidated [Q5]																																				Not Used
	High	Q9QXS1	Plectin OS=Mus musculus OX=10090 GN=Plec PE=1 SV=3	QAEAELALR		5649228	15463432	12377364	7745416	17076222	17571714	10205946	811522	1.07931e+06	12752186	14743358	1.32199e+06	878113	951181	722920	1.35447e+06	1.01778e+06	643751	1.06237e+06	836837	356261	1.53722e+06	882871	500123	11312785	9918916	9367217	8.23856e+06	928388	851378	222547	854573	6.4769e+06	4.22542e+06	3908359	Used
	High	Q9QXS1	Plectin OS=Mus musculus OX=10090 GN=Plec PE=1 SV=3	THEEQLKEAQAVPATLQELEATK		681075	1.48027e+06	1.98214e+06	1.39368e+06	2.96143e+06	2.74516e+06	1.89864e+06	112268	104064	1.51743e+06	2.73888e+06	330874		273460				278258		188413					2.05624e+06	1.73231e+06	1.17848e+06	1.07949e+06	211967	215439			840437	559853	577670	Used
	High	Q9QXS1	Plectin OS=Mus musculus OX=10090 GN=Plec PE=1 SV=3	RPELEDSTLR		4.78283e+06	4471300	3151463	4.93323e+06	6709781	3.22904e+06	4.05049e+06	227270	153353	6.03908e+06	6.41863e+06	242531	1.41259e+06	922371	800085	2.08779e+06	1.17252e+06	719342	1.42827e+06	797364	486588	1.81807e+06	1.03348e+06	484138	3.39175e+06	3.91175e+06	3.874e+06	3.38718e+06	1168714	1.28934e+06	943519	1.14707e+06	2.57191e+06	2.178e+06	2.11049e+06	Used
	High	Q9QXS1	Plectin OS=Mus musculus OX=10090 GN=Plec PE=1 SV=3	GFFDPNTEENLTYLQLMER		744204	535120	630688	946513	983793	648875	768024		19774.5	805902	1.03613e+06		127153	90771.8	136714	307443	152681	124653	201644	134128		266064	115193		585765	409182	411054	398345	99198.5	123398	130699	148562	423051	242465	265863	Used
	High	Q9QXS1	Plectin OS=Mus musculus OX=10090 GN=Plec PE=1 SV=3	QLLSPGTALILLEAQAASGFLLDPVR				107554		349373	170853					104192																									Used
	High	Q9QXS1	Plectin OS=Mus musculus OX=10090 GN=Plec PE=1 SV=3	QEQIQAVPIANCQAAR	1xCarbamidomethyl [C12]	517814	1.36096e+06	1.15896e+06	736901	1.40496e+06	1.52621e+06	808220		85541.5	1.36242e+06	787527	184990													970580	1.06749e+06	912890	781311					329290	425334	330337	Used
	High	Q9QXS1	Plectin OS=Mus musculus OX=10090 GN=Plec PE=1 SV=3	DDPSGQMLLLLSDAR		802413	810229	610511	979177	1.25319e+06	566167	894409	23474.8		1.02517e+06	1.1291e+06				34940.4			113421		74652.3		150477	118182		652366	620880	635381	598140	163294	193193	202003	143813	393151	356626	366876	Used
	High	Q9QXS1	Plectin OS=Mus musculus OX=10090 GN=Plec PE=1 SV=3	AAEEAEEAREQAEREAAQSR		1.09123e+06	2.94657e+06	2.52287e+06	1.36076e+06	3.34934e+06	4.62212e+06	2.51466e+06	171188	170272	2.66811e+06	2.73793e+06	389129													2.10158e+06	2.14534e+06	1990082	2.00402e+06					1.00609e+06	801041	893373	Used
	High	Q9QXS1	Plectin OS=Mus musculus OX=10090 GN=Plec PE=1 SV=3	AALAHSEIATTQAASTK		6.84959e+06	1.68834e+07	1.26003e+07	9.08806e+06	1.79339e+07	1.48265e+07	1.12927e+07	1.36877e+06	1.3653e+06	1.49279e+07	1.48126e+07	1.58341e+06	886854	1152154	838417	1.67437e+06	1.17599e+06	655405	1.39267e+06	1.01867e+06	415302	1.94291e+06	1.20339e+06	420969	1.20075e+07	1.08561e+07	1.05118e+07	1.03104e+07	1.44949e+06	1.19536e+06	1.2158e+06	998168	6.54141e+06	5.72434e+06	5.02953e+06	Used
	High	Q9QXS1	Plectin OS=Mus musculus OX=10090 GN=Plec PE=1 SV=3	ELIPAEEALR		4.63256e+06	4281702	3.21713e+06	4.62123e+06	6508500	2.50447e+06	4.06409e+06			5.16131e+06	5.85352e+06		1.18989e+06	708572	556743	1.56109e+06	842183	705195	1.1414e+06	748801	357900	1357284	1.08806e+06	548660	3628568	3.37705e+06	3.43481e+06	3234870	829087	910343	919777	913212	2.21613e+06	2.04427e+06	2037113	Used
	High	Q9QXS1	Plectin OS=Mus musculus OX=10090 GN=Plec PE=1 SV=3	TEAEIALK		250162	680026	542335	385009	492012	555043	422300			659028	550496				105234		157287					172530			421739	331945	358481	339112		214720			211194	187085	177518	Used
	High	Q9QXS1	Plectin OS=Mus musculus OX=10090 GN=Plec PE=1 SV=3	LEAQHQALVTLWHQLHVDMK		108762	73045	389964	1.20073e+06	2.63947e+06	855218	115319	55988.6	297566		1.40927e+06			123770	97066		158573	210132	556096	345096	574900	686659	478942		146323	189424	66319			53071	383816		205579	53900.4	103972	Used
	High	Q9QXS1	Plectin OS=Mus musculus OX=10090 GN=Plec PE=1 SV=3	SMVEEGTGLR		3.53923e+06	3.07075e+06	2564478	4344392	4.59091e+06	2.28009e+06	4.17987e+06			4.83593e+06	5162418			280171										181484	2863623	2897002	2.72995e+06	2512316					2.04973e+06	1.79144e+06	1.69561e+06	Used
	High	Q9QXS1	Plectin OS=Mus musculus OX=10090 GN=Plec PE=1 SV=3	LLEAQACTGGIIDPSTGERFPVTEAVNK	1xCarbamidomethyl [C7]	885642	882160	1.24979e+06	1.51597e+06	1.97943e+06	1.34226e+06	1.20712e+06		209735	1.20403e+06	2.37051e+06	111793	518851			751518	212543	235674	536086		133882	750766	385725	319018	1.19131e+06	1.07396e+06	925739	789933	383725	271633		170118	1.01105e+06	592427	582240	Used
	High	Q9QXS1	Plectin OS=Mus musculus OX=10090 GN=Plec PE=1 SV=3	SHRVPLDVAYAR		3.29923e+06	4.47319e+06	3.44878e+06	4.28242e+06	7.92179e+06	4.50474e+06	3.53354e+06	319450	292597	4.5758e+06	7.55647e+06	331158	670555	599062	352328	1.17961e+06	613820	536590	788990	597540	311234	1.30725e+06	677449	201445	4.38008e+06	3.76876e+06	3.69325e+06	3.88028e+06	546101	618064	845251	612930	2.5989e+06	2.27441e+06	2.00967e+06	Used
	High	Q9QXS1	Plectin OS=Mus musculus OX=10090 GN=Plec PE=1 SV=3	LQRLEEEHR		4.00154e+06	8.78014e+06	6.25694e+06	5.0034e+06	1.03212e+07	9.01076e+06	6.02335e+06	752774	789122	6.60045e+06	8303132	729220	670860	477936	288965	842005	433589	380768	702415	628593	234715	912355	439690	256969	4.82953e+06	5.68104e+06	5.82205e+06	5.15017e+06	467813	580883	602998	492134	2.63801e+06	3.08591e+06	2.67655e+06	Used
	High	Q9QXS1	Plectin OS=Mus musculus OX=10090 GN=Plec PE=1 SV=3	QQSDHDAERLR					331433	810544	639329	69715		87743.6		631782		122200	156441	171003	63519	154142	96044.8	88399.4	84426.4	118988	73439.1	202912	159861	89400		430519	62739.4	150295	124109	99338.1	58620	11830.7	195180	44031.8	Used
	High	Q9QXS1	Plectin OS=Mus musculus OX=10090 GN=Plec PE=1 SV=3	LAEVEAALEKQR		127743				312180	787782	297902			268532	413374														372974	254639	253024	262936							170134	Used
	High	Q9QXS1	Plectin OS=Mus musculus OX=10090 GN=Plec PE=1 SV=3	LLEAQACTGGIIDPSTGERFPVTEAVNK	1xCarbamidomethyl [C7]; 1xDeamidated [N27]				84038.1			84964.7	123419						375967	271837		418504	340232		382113	253101									434937	542139	379982				Used
	High	Q9QXS1	Plectin OS=Mus musculus OX=10090 GN=Plec PE=1 SV=3	LEDLLQDAQDEKEQLNEYK		694560	762819	679546	842340	1.07642e+06	446325	801740			1.01285e+06	954810				168228	291593			176244	293096		421755			616205	626819	744280	622266	227389	189245	194858		340096	369136	405113	Used
	High	Q9QXS1	Plectin OS=Mus musculus OX=10090 GN=Plec PE=1 SV=3	ELAEQELEK		2900230	9364834	6.12012e+06	4536940	9189053	8569732	4904711	327126	452175	7.28002e+06	6369338	638624	454259	635831	426330	720872	484355	297008	692309	425507		714732	336435		5.0993e+06	4.91712e+06	4.92804e+06	4.87475e+06	388818	393325	463701	490477	2.8448e+06	2.79909e+06	2541738	Used
	High	Q9QXS1	Plectin OS=Mus musculus OX=10090 GN=Plec PE=1 SV=3	GQLCFEGLR	1xCarbamidomethyl [C4]	453355	824617	728701	625039	1.15245e+06	890144	690236	66818.2		683879	956756	104056	276115	255153	300883	371336	276530	310191	374024	289015	260328	294650	344906	212430	665152	703498	595860	613327	241470	301825	282328	364572	548535	391477	397580	Used
	High	Q9QXS1	Plectin OS=Mus musculus OX=10090 GN=Plec PE=1 SV=3	EAQAVPATLQELEATK		1.58298e+06	2.52517e+06	2.33244e+06	1.71008e+06	2.60797e+06	2.5817e+06	2.17412e+06	474637	239976	2.89258e+06	2.57537e+06	352347	316918			452465			141658	227306		277873	258362		2.32661e+06	1932845	1.94639e+06	1.96378e+06	226524	182214			1.00946e+06	903695	888770	Used
	High	Q9QXS1	Plectin OS=Mus musculus OX=10090 GN=Plec PE=1 SV=3	LRLQAEEVAQQK		527002	1.2283e+06	1.16678e+06	588215	1.64893e+06	2.26556e+06	1.03208e+06	76591.5	161075	1.04569e+06	1.50489e+06	178903													1.28702e+06	1.04608e+06	1.03822e+06	794754					749275	474810	404595	Used
	High	Q9QXS1	Plectin OS=Mus musculus OX=10090 GN=Plec PE=1 SV=3	LRLPLDKDPAR		2.87876e+06	4.00166e+06	3.75874e+06	3.45028e+06	4.94044e+06	3.68309e+06	3.91749e+06	491997	315320	4.12031e+06	4.39403e+06	455292	469185	547600	316093	859848	532502	398607	768004	369518	269013	909555	364567	208052	3.68308e+06	3.03972e+06	3.29734e+06	3.0489e+06	528335	461838	415444	539503	1.99096e+06	1.45197e+06	1.68031e+06	Used
	High	Q9QXS1	Plectin OS=Mus musculus OX=10090 GN=Plec PE=1 SV=3	DLDKADGMIR		310997	330968	304621	289744	366587		290481			490607	412380											202701			379483	310834	276867	344166				157692			162304	Used
	High	Q9QXS1	Plectin OS=Mus musculus OX=10090 GN=Plec PE=1 SV=3	LEDLLQDAQDEKEQLNEYKGHLSGLAK		831362	1.10532e+06	1.11993e+06	1.13155e+06	2.08374e+06	1.05536e+06	1.21651e+06			1.02695e+06	2189122			179880	123015	316478	118616	87360.3				446798	369039		959374	1.11907e+06	724136	472114		174930	246338		411412	189397	373482	Used
	High	Q9QXS1	Plectin OS=Mus musculus OX=10090 GN=Plec PE=1 SV=3	QELEAELAK		1.76199e+06	4.53708e+06	3.94212e+06	2.33779e+06	4.87124e+06	4.99198e+06	2.73859e+06	665822	584892	3.80609e+06	3.79791e+06	664177	263094	551451	297942	618354	266071	356605	509118	463202	481055	616939	252306	408619	2.89029e+06	2.89816e+06	2.88448e+06	2.55647e+06	597516	347163	339411	315308	1.84922e+06	1.58957e+06	1.47769e+06	Used
	High	Q9QXS1	Plectin OS=Mus musculus OX=10090 GN=Plec PE=1 SV=3	LLEAQIATGGIIDPEESHR		297563			359927	406487	288034	288910				575244							128874							161337		262644									Used
	High	Q9QXS1	Plectin OS=Mus musculus OX=10090 GN=Plec PE=1 SV=3	QVEVTVHKGDQCQLVGPAQPSHWK	1xCarbamidomethyl [C12]; 1xDeamidated [Q]		399407		493908	472991	373656				267270			450160	188271	249697	654831	79416.7		657595	212937	426331	665697		289336		380081		303160	303931	353774	394361	336822	103827	267730		Used
	High	Q9QXS1	Plectin OS=Mus musculus OX=10090 GN=Plec PE=1 SV=3	ASESELER		1.69799e+06	5.63035e+06	3.53968e+06	2.44971e+06	5743265	4937997	3259421		209144	4150995	3.75552e+06	312714	279074			419202		125991	335079	239796	112894	386138	245451	109934	2353654	2924707	2.81654e+06	3.01291e+06	243106		220537	258241	1.45905e+06	1.53012e+06	1.33969e+06	Used
	High	Q9QXS1	Plectin OS=Mus musculus OX=10090 GN=Plec PE=1 SV=3	LLEAQVATGGIIDPVHSHR		1.86079e+06	1.74153e+06	2.46453e+06	2.60082e+06	3621034	2.49353e+06	1889905	206494	468376	2.17335e+06	4.2247e+06	323730	624897	183889	448125	965649	615543	373967	689638	595000	118366	807247	538955	178451	2.04029e+06	1.79793e+06	1.18861e+06	986577	623199	365347	329689	491755	1380409	922033	707406	Used
	High	Q9QXS1	Plectin OS=Mus musculus OX=10090 GN=Plec PE=1 SV=3	LRQLAEEDLAQQR		1.04952e+06	2.6553e+06	2.31195e+06	1.15313e+06	2.98271e+06	3.8348e+06	1.86307e+06	177500	250789	2143076	3.0806e+06	458063	276800												2.20881e+06	1.809e+06	2.00288e+06	1.89741e+06					993258	879850	836890	Used
	High	Q9QXS1	Plectin OS=Mus musculus OX=10090 GN=Plec PE=1 SV=3	LAAEQELIR		12041537	30582304	24281796	15388105	34339956	31573606	20939536	1.51447e+06	1.7124e+06	25667862	2.40158e+07	2.59266e+06	2.20857e+06	1.73959e+06	1.72206e+06	2.97387e+06	1.90564e+06	1.42261e+06	2.43841e+06	1.66603e+06	822738	2.66504e+06	1496649	717779	20448522	20463462	18625220	18276200	1.9095e+06	1.65298e+06	1.73598e+06	1.76645e+06	12080983	10560897	9824219	Used
	High	Q9QXS1	Plectin OS=Mus musculus OX=10090 GN=Plec PE=1 SV=3	QLAEGTAQQR	1xDeamidated [Q8]																																				Not Used
	High	Q9QXS1	Plectin OS=Mus musculus OX=10090 GN=Plec PE=1 SV=3	VVIVDPETGKEMSVYEAYRK		562576	563558	822386	1.09269e+06	891329	654321	824933	56550.3		581841	1.35876e+06			168498		267800							199853		668938	777382	822963	462035			414830		400228	202692	296424	Used
	High	Q9QXS1	Plectin OS=Mus musculus OX=10090 GN=Plec PE=1 SV=3	NLELHYQAFLR		945096	927123	1.44785e+06	1.54235e+06	3.40881e+06	2.25689e+06	757494	149463	223124	1.22536e+06	3.45866e+06		486792	347639	315235	1005384	440392	323341	623318	559986	180113	1.12817e+06	654131	234689	693576	625792	359644	258514	234250	506952	364395	265860	534435	463685	455268	Used
	High	Q9QXS1	Plectin OS=Mus musculus OX=10090 GN=Plec PE=1 SV=3	TRYSELTTLTSQYIK		326064	547658	673218	439495	1.32927e+06	1.30279e+06	835096			545733	1.22518e+06	130080													641946	623439	653344	469036					257345	221049	255779	Used
	High	Q9QXS1	Plectin OS=Mus musculus OX=10090 GN=Plec PE=1 SV=3	ELAEEAAR		2.641e+06	6950870	5.41185e+06	3.17511e+06	7370132	8389386	4.35983e+06		52066.4	6.16061e+06	5788898		501645	419448	306687	612728	377888	356840	624395	403601	267350	701386	394940	177870	4.27424e+06	5.18418e+06	5.09844e+06	5076138	394957	453162	420161	423774	2.38061e+06	2.38291e+06	2277774	Used
	High	Q9QXS1	Plectin OS=Mus musculus OX=10090 GN=Plec PE=1 SV=3	LLEAQIATGGIIDPVHSHRVPVDVAYKR	1xDeamidated [Q5]																																				Not Used
	High	Q9QXS1	Plectin OS=Mus musculus OX=10090 GN=Plec PE=1 SV=3	LLEAQIATGGIIDPVHSHRVPVDVAYKR																																					Not Used
	High	Q9QXS1	Plectin OS=Mus musculus OX=10090 GN=Plec PE=1 SV=3	LLEAQIATGGIIDPEESHRLPVEVAYKR		440471		544221	631574	1.07121e+06	717451	366426				1.16043e+06									102475		407324	201283													Used
	High	Q9QXS1	Plectin OS=Mus musculus OX=10090 GN=Plec PE=1 SV=3	LLEAQIATGGIIDPEESHRLPVEVAYK		194772	151421		310739	621046	358201	148847				740649								130688			85063.5			63583.2	88318.7										Used
	High	Q9QXS1	Plectin OS=Mus musculus OX=10090 GN=Plec PE=1 SV=3	VVIVDPETGKEMSVYEAYR		332660	514051	338185	548428	782202	418311	621749			627062	821401		172327	265258	227099	288009	380170	356298	156161	229211		356368	324320	129891	409640	318768	284620	329072				246411	199366	340818	268924	Used
	High	Q9QXS1	Plectin OS=Mus musculus OX=10090 GN=Plec PE=1 SV=3	QEEVYSELQAR		368178	503947	487377	533334	577644	519256	466182		70073.5	616750	707643														423800	466995	356042	448635					206170	151170	157956	Used
	High	Q9QXS1	Plectin OS=Mus musculus OX=10090 GN=Plec PE=1 SV=3	SELELTLGK																																					Not Used
	High	Q9QXS1	Plectin OS=Mus musculus OX=10090 GN=Plec PE=1 SV=3	EAIAELER		2.0323e+06	5898706	4.63986e+06	2.99365e+06	5.23363e+06	4885136	3.57454e+06	425367	375196	4958199	4.23091e+06	564642	519565	537675	397833	772865	457336		503794	524062		697198	561757	238265	3663248	3.15889e+06	3.5131e+06	3.14673e+06	527850	614173	477836	436172	1.94112e+06	1.68622e+06	1.66926e+06	Used
	High	Q9QXS1	Plectin OS=Mus musculus OX=10090 GN=Plec PE=1 SV=3	LQLETTER		5381027	14668733	10426805	6832598	15087860	15631934	9752397	924076	1.02003e+06	12451628	12346586	1.22303e+06	1.14814e+06	969478	724374	1.61503e+06	1.06841e+06	908093	1.49018e+06	1.00791e+06	465717	2063851	799923	496823	9562196	8511871	9127823	8504182	1.20059e+06	1.12888e+06	1155238	1.22124e+06	6247062	5.1542e+06	5065729	Used
	High	Q9QXS1	Plectin OS=Mus musculus OX=10090 GN=Plec PE=1 SV=3	DPYSGNTISLFQAMK		373586	386117	300368	392665	589943	260247	389798	53025.1		560951	460459														424585	347747	328014	262686		99464.3	157052	70905.3	217697	235961	169475	Used
	High	Q9QXS1	Plectin OS=Mus musculus OX=10090 GN=Plec PE=1 SV=3	LAQGHTTVAELTQR		5.62972e+06	1.0115e+07	7.64833e+06	7.06826e+06	1.09777e+07	8.55084e+06	8.07008e+06	247557	177823	1.01421e+07	8.8984e+06	232861	660389	615871	335004	1.29521e+06	697323	355983	1.10422e+06	546690	245849	1.03939e+06	745959	243308	6.73857e+06	5.8089e+06	6.62124e+06	5.69524e+06	519850	592014	628677	536576	3531542	3.03198e+06	3.10461e+06	Used
	High	Q9QXS1	Plectin OS=Mus musculus OX=10090 GN=Plec PE=1 SV=3	FIEQEKAKLEQLFQDEVAK				175828		355248	535119					462133														116343	56502.1	35559.9	136891								Used
	High	Q9QXS1	Plectin OS=Mus musculus OX=10090 GN=Plec PE=1 SV=3	LPLDKDPAR		440880	1.03102e+06	554251	661503	791138	617140	638284	87620.2		1.02055e+06	862994	178948							222228			161498			422986	625891	551223	546362				132651	369302	279739	212354	Used
	High	Q9QXS1	Plectin OS=Mus musculus OX=10090 GN=Plec PE=1 SV=3	LAQGHTTVAELTQREDVYR		3.2475e+06	5.71688e+06	6330402	4.42644e+06	1.00602e+07	6.79886e+06	5.67397e+06		206544	4.71118e+06	7.04224e+06		283809		234676	830402		178478	553387			1.22321e+06	581709		4.87175e+06	5.12614e+06	5.27157e+06	4.9106e+06	637964	438666	528324	268588	3.14462e+06	2.55556e+06	2.13585e+06	Used
	High	Q9QXS1	Plectin OS=Mus musculus OX=10090 GN=Plec PE=1 SV=3	ELSEVGSVR		3862936	5500092	3737722	4.41586e+06	7243397	4.02558e+06	3681608	499401	261232	6209843	7210528	337577	780257	635735	753515	1.40066e+06	995623	739852	1.07021e+06	834670	549799	1.50995e+06	1.18094e+06	575558	3.57888e+06	3.47473e+06	3.54601e+06	3.36326e+06	999516	760259	755203	1.023e+06	2.69255e+06	2.19735e+06	2290408	Used
	High	Q9QXS1	Plectin OS=Mus musculus OX=10090 GN=Plec PE=1 SV=3	FLEVQYLTGGLIEPDTPGR		885324	856282	942763	1.73471e+06	1.50681e+06	847950	1260602	39502.4	119984	1.12826e+06	1.57683e+06		353766	141862	77647.9	560723	306924	248307		108384		512187	393580	56377.4	850064	772109	554831	548448	243111	94755.4	303097	197774	587277	390899	437398	Used
	High	Q9QXS1	Plectin OS=Mus musculus OX=10090 GN=Plec PE=1 SV=3	QRGGAEGELQALR		1.97912e+06	4.27478e+06	3.51172e+06	2.57482e+06	5.6848e+06	6.13924e+06	2.98969e+06	261067	319233	3.73746e+06	4.5435e+06	549353													3.44361e+06	3.2448e+06	3.21843e+06	2.82164e+06					1.99988e+06	1341424	1.24097e+06	Used
	High	Q9QXS1	Plectin OS=Mus musculus OX=10090 GN=Plec PE=1 SV=3	GLVEDTLR		5.75538e+06	14598878	12532970	7.87891e+06	16633798	15790755	9780810	518660	646559	13138260	12058409	980135	978929	1.11485e+06	844144	1.62945e+06	1.13178e+06	841958	1238496	1.23232e+06	1.10354e+06	1.32213e+06	913190	825216	10529615	9204976	9064412	8898628	1.0308e+06	857747	913815	1.17232e+06	5560100	4.05887e+06	4735769	Used
	High	Q9QXS1	Plectin OS=Mus musculus OX=10090 GN=Plec PE=1 SV=3	SALDQYR		2.55989e+06	2.70194e+06	2.57185e+06	3.28321e+06	4.21877e+06	2.50445e+06	3.35243e+06	143931		3.76416e+06	4.3452e+06		543869	316508	396398	1.02309e+06	529621	355592	820356	410006	225373	826804	522175	212108	2.71123e+06	2.71122e+06	2.44761e+06	2.48681e+06	492195	512999	433746	544238	1.66954e+06	1.05861e+06	1.41552e+06	Used
	High	Q9QXS1	Plectin OS=Mus musculus OX=10090 GN=Plec PE=1 SV=3	VPVDVAYK		1.52417e+06	3346692	2.61686e+06	1.98907e+06	3.42656e+06	2.2501e+06	2.30457e+06	86783.4	34912.1	3515558	2.88246e+06		529546	224559		596378	380819	191521	512988	266451	157862	534077	347480		2280559	1.90834e+06	2.27279e+06	1769330	199396	324785	298991	224935	1.361e+06	942637	1.16932e+06	Used
	High	Q9QXS1	Plectin OS=Mus musculus OX=10090 GN=Plec PE=1 SV=3	SWSLVTFR		2.37208e+06	2.75697e+06	2.28622e+06	2.25139e+06	3916316	2.34615e+06	2.56846e+06	294668	126282	2898165	3.42207e+06	227588	495874	576071	375459	894329	588245	483095	665948	526681	279900	958916	580011	262478	2.7499e+06	2.34504e+06	2.09396e+06	2065023	519473	572187	558061	527546	1.3473e+06	1.15586e+06	1.31792e+06	Used
	High	Q9QXS1	Plectin OS=Mus musculus OX=10090 GN=Plec PE=1 SV=3	QLEMSAEAER	1xOxidation [M4]	337701	681135	676300	432955	846524	846436	754331	72895.6	97623	858975	531259	123079			115748			79157.8	223028			253804	116354	68246.8	548925	479863	706186	436101	162541		145570	145649	380077	348864	258098	Used
	High	Q9QXS1	Plectin OS=Mus musculus OX=10090 GN=Plec PE=1 SV=3	QLAAEEEQR		7528867	24415212	14853028	8831926	20660098	21455444	12477020	880853	961705	19578512	15663868	1615088	1.22821e+06	926569	697358	1395426	1.14937e+06	660701	1.40486e+06	1032751	389432	1.45734e+06	843410	527873	10961880	12372727	12417827	10877496	1.03825e+06	1056045	927132	890885	6800204	6062588	4941845	Used
	High	Q9QXS1	Plectin OS=Mus musculus OX=10090 GN=Plec PE=1 SV=3	FLEGTSCIAGVFVDATKER	1xCarbamidomethyl [C7]	128618	134397	227782	212720	761271	245786	221396			56777.2	617574													47578.5	239349	191436	165033	123372								Used
	High	Q9QXS1	Plectin OS=Mus musculus OX=10090 GN=Plec PE=1 SV=3	QLEMSAEAER		2.56182e+06	6.45085e+06	4.58701e+06	3.82022e+06	6.73875e+06	6591967	4.10194e+06	293331	344930	5.5339e+06	5.13997e+06	645196	3.67206e+06	1.9517e+06	1.53433e+06	3.24941e+06	1.51843e+06	1.03614e+06	2.67428e+06	1.52304e+06	1.6094e+06	2.23519e+06	1.0575e+06	1.37297e+06	4.77528e+06	4.28008e+06	4.10996e+06	3.80303e+06	2.27349e+06	1.8656e+06	1.88727e+06	1.77467e+06	2.49029e+06	2.44754e+06	1.7927e+06	Used
	High	Q9QXS1	Plectin OS=Mus musculus OX=10090 GN=Plec PE=1 SV=3	LSIYEALK		428334	697016	605810	565864	808970	513623	493589	172015	100113	1.00859e+06	915241	220639	426142	351163	344735	643482	772287	660204	493583	397255	394160	631974	608378	625622	536649	586051	627844	650930	514127	576131	592249	562497	539921	553828	488417	Used
	High	Q9QXS1	Plectin OS=Mus musculus OX=10090 GN=Plec PE=1 SV=3	RIDSAEWGVDLPSVEAQLGSHR		746701	927455	1.38877e+06	1.10809e+06	1.91245e+06	2085901	1.0138e+06	244440	270352	781412	2191617	374436	166008	280075	193515	155228	156181	210913	297795	271173		540755	455260	307504	1.83835e+06	1.3096e+06	1.07657e+06	811860	225962	313168	298295	352411	469633	660199	643363	Used
	High	Q9QXS1	Plectin OS=Mus musculus OX=10090 GN=Plec PE=1 SV=3	QRELEQLGR		1.99214e+06	5.00148e+06	2.83961e+06	2.33566e+06	5.51027e+06	5.14821e+06	3.23236e+06	605455	453721	4433519	4.64488e+06	564485	335720	399912	444784	729555	325902	254527	604139	255455		749589	336555	280386	2.97834e+06	3.21256e+06	3.3636e+06	2.57214e+06	410499	458781	428062	298216	1.86356e+06	1.64929e+06	1.35364e+06	Used
	High	Q9QXS1	Plectin OS=Mus musculus OX=10090 GN=Plec PE=1 SV=3	TLLQGSGCLAGIYLEDSKEK	1xCarbamidomethyl [C8]	745184	1.59742e+06	1.84994e+06	1.44213e+06	3.12443e+06	1.31698e+06	1.18872e+06	181318	289074	1.53711e+06	3.02978e+06	194644	208047	170009	186914	361179	592314	179872	348419	225679	260762	378467	294559	157454	1.60197e+06	1.60032e+06	1.07118e+06	873195	196519	256665	344984	160257	908322	712071	539796	Used
	High	Q9QXS1	Plectin OS=Mus musculus OX=10090 GN=Plec PE=1 SV=3	LSIYEALKK		2.34567e+06	3.16541e+06	2.6695e+06	2158133	4357794	2.69118e+06	2.37267e+06	139446		2782538	3.07397e+06		361204		171372	414721	199897	169181	325646	262306		579597	399329		1.79038e+06	2150494	2.12397e+06	1.81314e+06	309238	300797	279307	252303	1.0389e+06	1.00117e+06	757060	Used
	High	Q9QXS1	Plectin OS=Mus musculus OX=10090 GN=Plec PE=1 SV=3	VALEEVERLK			288900	282666		250895	760348	380035			170120	211560														260917	240103	140762	168838						162822		Used
	High	Q9QXS1	Plectin OS=Mus musculus OX=10090 GN=Plec PE=1 SV=3	RLAEDEAFQRR		1.98028e+06	5.12681e+06	3.51558e+06	2.84652e+06	6.02923e+06	5.99174e+06	3.61513e+06	154813	229660	3.96858e+06	4.14546e+06	322929	226467		246908		190725	152694	157807	288081		241383	153194		3.21423e+06	3.32203e+06	3.18781e+06	2.95205e+06		147918	194549	191402	1.61123e+06	1.7582e+06	1.31213e+06	Used
	High	Q9QXS1	Plectin OS=Mus musculus OX=10090 GN=Plec PE=1 SV=3	WQAVLAQTDVR		5029120	9562775	8.17364e+06	5156407	11548971	11219477	6.06564e+06	1.10616e+06	1017950	7623506	10045010	1.27092e+06	1292378	1.01482e+06	998866	2.08896e+06	1.02431e+06	940963	1.5801e+06	991635	659395	2.15242e+06	1.2653e+06	394422	7.21927e+06	7.1514e+06	7010992	6804141	1.19499e+06	1.28699e+06	1.27444e+06	1.38291e+06	4.38933e+06	3.91946e+06	3.46918e+06	Used
	High	Q9QXS1	Plectin OS=Mus musculus OX=10090 GN=Plec PE=1 SV=3	RLAEDEAFQR		3.22029e+06	9270912	6.44914e+06	4.46461e+06	1.03535e+07	9.85651e+06	5.75917e+06	348549	475962	7.98381e+06	6965024	623120	453195	552569	467772	728998	556057	404815	805621	416994	256553	408397	405245		5.42605e+06	5.7887e+06	5.65604e+06	5500903	285518	245149	258843	236287	2994489	3.23822e+06	2.46296e+06	Used
	High	Q9QXS1	Plectin OS=Mus musculus OX=10090 GN=Plec PE=1 SV=3	KGWLYYEAGQR		396496	109287		350748	337021	195401	415793				494178											168130			240521	296095	143679	195516								Used
	High	Q9QXS1	Plectin OS=Mus musculus OX=10090 GN=Plec PE=1 SV=3	QRELAEQELEKQR		1.4056e+06	4.50166e+06	3.8696e+06	2.36248e+06	5.15819e+06	7.3392e+06	3.6338e+06	225394	374453	4.05182e+06	4.70645e+06	541577										175500			3.22619e+06	3.63329e+06	3.00241e+06	2.8367e+06					1.42719e+06	1.02383e+06	774339	Used
	High	Q9QXS1	Plectin OS=Mus musculus OX=10090 GN=Plec PE=1 SV=3	AGVVGPELHEK		6.7101e+06	7.7579e+06	5.85233e+06	7.10216e+06	1.05131e+07	6.2292e+06	6.07076e+06	320674	219415	9.34734e+06	1.01675e+07	257413	1.55915e+06	1.21521e+06	1.21434e+06	2.09179e+06	1.4306e+06	882700	1.78884e+06	885919	654517	2.35259e+06	1.53255e+06	524280	5.90229e+06	5.51783e+06	5.61383e+06	5.46968e+06	1.69874e+06	1365622	1.59902e+06	1.45383e+06	3.83389e+06	3.62601e+06	3.49491e+06	Used
	High	Q9QXS1	Plectin OS=Mus musculus OX=10090 GN=Plec PE=1 SV=3	QRELAEQELEK		2.29265e+06	6.2574e+06	4.89895e+06	3.75091e+06	6.96039e+06	7.17126e+06	3631045	916938	131086	5.96371e+06	5008864	307510	1.98535e+06	654577	994632	1.86738e+06	564206	533415	1.13412e+06	616903	1.02882e+06	1.74919e+06	293459	996615	3.96861e+06	3.64189e+06	3.81073e+06	3.51758e+06	1.05454e+06	988509	1.04107e+06	1.0343e+06	2.10117e+06	2.22651e+06	1.59289e+06	Used
	High	Q9QXS1	Plectin OS=Mus musculus OX=10090 GN=Plec PE=1 SV=3	SDQLTGLSLLPLSEK		2.48924e+06	3447373	2.5054e+06	2.97651e+06	3.95906e+06	2.48638e+06	3.04109e+06	299096	183879	4.2501e+06	3.69719e+06	304762	567692	341112	317371	798214	471615	445914	650341	486588	541051	756409	466205	267406	2.81533e+06	2.57201e+06	2.51575e+06	2.19124e+06	479087	615647	602136	464092	1.62661e+06	1.30102e+06	1.38661e+06	Used
	High	Q9QXS1	Plectin OS=Mus musculus OX=10090 GN=Plec PE=1 SV=3	DYELQLITYK		193096	390583	407139	230502	452029	517299	335376	64062.2	29884.7	360778	383419	59036.4													341682	319719	247004	219970								Used
	High	Q9QXS1	Plectin OS=Mus musculus OX=10090 GN=Plec PE=1 SV=3	FLEGTSCIAGVFVDATK	1xCarbamidomethyl [C7]	538848	496075	916925	976342	1.65736e+06	987282	977531	390922	222819	978545	1.26668e+06	243620	106534	91343.6	101279	154154	112277	51797.4	190967		93256.9	285797	150914		668798	677490	535471	555220	177951	127408	146062	184825	461954	274619	250065	Used
	High	Q9QXS1	Plectin OS=Mus musculus OX=10090 GN=Plec PE=1 SV=3	VSLDEALQR		3752273	2.92014e+06	2.6049e+06	4.24324e+06	4361523	2089232	3.24496e+06			4459892	5.18432e+06		1.1213e+06	610207	844896	1.47616e+06	1.11095e+06	885714	1.21948e+06	885125	591882	1.56307e+06	936970	566114	2.88619e+06	3017160	2769985	2623410	1.00525e+06	1.01255e+06	1100933	1.23371e+06	2405387	1.89844e+06	1.91988e+06	Used
	High	Q9QXS1	Plectin OS=Mus musculus OX=10090 GN=Plec PE=1 SV=3	FLEEEAEKMKQVAEEAAR	1xOxidation [M9]	199369	431932	193581	246412	471184	475114	201458	287094	225746	151763	408239	410531		438898											406336	285173	270484	330445								Used
	High	Q9QXS1	Plectin OS=Mus musculus OX=10090 GN=Plec PE=1 SV=3	SEEMQTVQQEQILQETQALQK	1xDeamidated [Q]		69654.7	186669		102311		61059			157810					146127	124076	183710	179783				147427	345085				105774	253781	238889	123829	114551	110160			246014	Used
	High	Q9QXS1	Plectin OS=Mus musculus OX=10090 GN=Plec PE=1 SV=3	SEEMQTVQQEQILQETQALQK		4.22012e+06	1.17459e+07	10478488	5.3661e+06	1.20961e+07	10856838	7.28868e+06	825873	1.08747e+06	9.74925e+06	10076070	1.0502e+06	261471	604130	265535		516428	378448	1.1395e+06						8.35828e+06	8.09264e+06	7.62851e+06	7.06532e+06	658038				4.22085e+06	3.6989e+06	3.27622e+06	Used
	High	Q9QXS1	Plectin OS=Mus musculus OX=10090 GN=Plec PE=1 SV=3	LQHEATAATQK		435341	856782	858594	609228	1.05786e+06	1.30766e+06	829626	27617.8	24182.6	1.17561e+06	790518	33336.1													44695.1	800746	734731	746695								Used
	High	Q9QXS1	Plectin OS=Mus musculus OX=10090 GN=Plec PE=1 SV=3	KVALEEVERLK		238354	576642	610242	314569	510564	2.31995e+06	835724	54574.8	76470.7	693367	674232														605287	490469	642672	649099					261443	246826	266086	Used
	High	Q9QXS1	Plectin OS=Mus musculus OX=10090 GN=Plec PE=1 SV=3	ERFIEQEK		628290	1.56689e+06	929550	788917	2.28572e+06	1.28485e+06	871441			1.28257e+06	1.26591e+06	123725				174275						124927			675539	938079	1.02856e+06	865552					424188	367910	322332	Used
	High	Q9QXS1	Plectin OS=Mus musculus OX=10090 GN=Plec PE=1 SV=3	KVALEEVER		4621093	12129932	8446724	6982504	13399441	13527423	8.13114e+06	450717	493077	11211896	9077186	814810	608185	598980	287959	838685	494979	421634	738337	572296	201326	674782	386957		6944466	8483325	7718470	7.79727e+06	564946	574254	523475	383549	3361893	3227784	2.8447e+06	Used
	High	Q9QXS1	Plectin OS=Mus musculus OX=10090 GN=Plec PE=1 SV=3	SQVMDEATALQLQEGLTSIEEVTK		1.0463e+06	906609	985436	1.5404e+06	1.75666e+06	1.09791e+06	1.19748e+06	108637	230778	1.31202e+06	2.0176e+06	110547	486932	337675	297034	715666	390868	247728	573113	259014	293821	732723	466917	212014	750523	795279	628091	708903	311444	317366	334295	256256	654285	539209	473242	Used
	High	Q9QXS1	Plectin OS=Mus musculus OX=10090 GN=Plec PE=1 SV=3	IKEIQNTGDR		1.93226e+06	2076342	1.41715e+06	1.98306e+06	2.95295e+06	1.49941e+06	1.71456e+06	206947		2.5208e+06	2.79426e+06		570662	566148	415441	974482	336429	499809	576379	460183	286242	1.00396e+06	399067	252493	1.55582e+06	1.56766e+06	1.75531e+06	1.62162e+06	591625	527050	503553	560299	1.09407e+06	996163	978563	Used
	High	Q9QXS1	Plectin OS=Mus musculus OX=10090 GN=Plec PE=1 SV=3	DPYTGEQISLFQAMK			177065	98079.2																						100371	90251.4	83209.9									Used
	High	Q9QXS1	Plectin OS=Mus musculus OX=10090 GN=Plec PE=1 SV=3	DPYTEQTISLFQAMK		243641	244154	191303	272436	331699	270409	263472			304813	328519	17296.5	181594	239423					184629	248377					186056	182683	173355	159574	142124	126709		200732		35062.2		Used
	High	Q9QXS1	Plectin OS=Mus musculus OX=10090 GN=Plec PE=1 SV=3	DPYSGQSVSLFQALKK		172504	272444	161680	266368	250308		231413	143798		246542	302337														143043	77636.6		108889								Used
	High	Q9QXS1	Plectin OS=Mus musculus OX=10090 GN=Plec PE=1 SV=3	NDDIADGNPK		285169	275628	174667	312838	352223		220066			422204	298732		99331.1										126511				209371	138966						122741		Used
	High	Q9QXS1	Plectin OS=Mus musculus OX=10090 GN=Plec PE=1 SV=3	AREEAERELER																																					Not Used
	High	Q9QXS1	Plectin OS=Mus musculus OX=10090 GN=Plec PE=1 SV=3	KGLVGPELHDR		3.4202e+06	2.80244e+06	1.80029e+06	3.48326e+06	4.93737e+06	2.06369e+06	2796808	75749.4		3.88726e+06	4.34667e+06	59709	577955	360991	396853	844292	375905	323739	563940	358495	120107	1.00029e+06	468974	289802	2.52799e+06	2.60211e+06	2.50511e+06	2.25182e+06	723644	519047	328056	470516	1.21879e+06	1099125	1.06033e+06	Used
	High	Q9QXS1	Plectin OS=Mus musculus OX=10090 GN=Plec PE=1 SV=3	DPYSGQSVSLFQALK		785404	1.10373e+06	835133	902194	1.22363e+06	732939	1.08772e+06	60405.3		1.26222e+06	1.16859e+06	60120.9									126548	309811			940688	882842	826815	902567		302682	170985		406406	419360	315001	Used
	High	Q9QXS1	Plectin OS=Mus musculus OX=10090 GN=Plec PE=1 SV=3	FLEEEAEK		6.24827e+06	14469008	9.58737e+06	8.68625e+06	1.44665e+07	1.23208e+07	8.52668e+06	616901	828506	1.19845e+07	1.05133e+07	1.10182e+06	871116	867943	518192	1.21882e+06	892832	742610	1.08357e+06	775643	431132	1349661	764114	304532	8.94033e+06	9.1159e+06	9.00788e+06	8.19595e+06	644811	846948	818214	933273	4856951	4.57208e+06	4.56652e+06	Used
	High	Q9QXS1	Plectin OS=Mus musculus OX=10090 GN=Plec PE=1 SV=3	QVAEEAAR		71180.4	302091	309596	260475	341948	702729	71667.6	21256		233658	399886	44554.9	17531	29613.9		212306	285620	96242.4	48322.1	25864	18019.3	25921.8		82742.6	135492	290688	105971	170519		229837	309750	141349	186648	328254	302397	Used
	High	Q9QXS1	Plectin OS=Mus musculus OX=10090 GN=Plec PE=1 SV=3	SQVEEELFSVR		5.54507e+06	1.26493e+07	9.06849e+06	5.60524e+06	1.61042e+07	1.39236e+07	8.15658e+06	695562	1.01545e+06	1.06361e+07	1.14731e+07	1.33252e+06	1.37968e+06	1.10717e+06	765200	1.74435e+06	968146	758331	1328262	1068415	389274	1.71106e+06	945883	511323	7.30453e+06	7.70959e+06	7.94563e+06	7.70246e+06	1112776	917660	1.12694e+06	1.02448e+06	5.69164e+06	5.29146e+06	5.29363e+06	Used
	High	Q9QXS1	Plectin OS=Mus musculus OX=10090 GN=Plec PE=1 SV=3	GLVGPELHDR																																					Not Used
	High	Q9QXS1	Plectin OS=Mus musculus OX=10090 GN=Plec PE=1 SV=3	FLEEEAEKMKQVAEEAAR																																					Not Used
	High	Q9QXS1	Plectin OS=Mus musculus OX=10090 GN=Plec PE=1 SV=3	AHAFVVQQR		2.87857e+06	8.30449e+06	4.73684e+06	4.61049e+06	8758522	7.34036e+06	4735556	312544	355039	6609689	5981930	528305	453632	520733	391579	576460	504869	278836	591045	380312	200348	695262	452659	230303	3.34609e+06	4456569	5.00317e+06	4.61672e+06	473496	402463	368154	449359	1.86753e+06	2.38758e+06	1.91075e+06	Used
	High	Q9QXS1	Plectin OS=Mus musculus OX=10090 GN=Plec PE=1 SV=3	FLEEEAEKMK	1xOxidation [M9]	197794	558238	380314	406844	683852	549108	379302			600402	433218		327226					101793	346426	253604	334543	432126		332998	162820	200174	202855	345555		158892	165762	237644		225358		Used
	High	Q9QXS1	Plectin OS=Mus musculus OX=10090 GN=Plec PE=1 SV=3	AQFDQLKDGK		2755255	3.59334e+06	2.5276e+06	2.80227e+06	5038293	2551894	2.62718e+06	354289	207881	4.20052e+06	4283113	273888	424440	291043	306896	805752		436669	471321		133528	658909	397564	169782	2990780	2.56075e+06	2.7322e+06	2.49267e+06	319842	380716	474929	572939	1.77941e+06	1.28498e+06	1.19572e+06	Used
	High	Q9QXS1	Plectin OS=Mus musculus OX=10090 GN=Plec PE=1 SV=3	LKTEAEIALKEK		331610	1.50744e+06	1.70206e+06	451354	1.80177e+06	1.96518e+06	776242		219238	1.47126e+06	2.45917e+06	122703				95744.9									1.07394e+06	1.41844e+06	875028	666298					528058	356989	188491	Used
	High	Q9QXS1	Plectin OS=Mus musculus OX=10090 GN=Plec PE=1 SV=3	FLEEEAEKMK		1.06171e+06	3.62712e+06	2.72778e+06	1.44521e+06	4.01892e+06	3.67325e+06	1.74194e+06	172484	186141	2.74951e+06	3.08028e+06	314604	209168	201421	138338	340197				225625		368029	158776	135701	2.59252e+06	1.84535e+06	2014526	2.02635e+06		247493	253461	299471	1.57387e+06	1.16005e+06	1081581	Used
	High	Q9QXS1	Plectin OS=Mus musculus OX=10090 GN=Plec PE=1 SV=3	RLEEQAALHKADIEER		1.7199e+06	4.03257e+06	3.87798e+06	1.9401e+06	5.90884e+06	7.77271e+06	2.73688e+06	230586	175701	2.75956e+06	4.19797e+06	506637	287991	216002				110003	196178	126733				82874.4	2.8468e+06	2.73271e+06	2.67707e+06	2.65699e+06		221303	244244		957857	821748	819046	Used
	High	Q9QXS1	Plectin OS=Mus musculus OX=10090 GN=Plec PE=1 SV=3	NDESQLSPATR		3.82717e+06	1.92481e+06	1.54905e+06	6.34714e+06	3053504	2.11598e+06	4.18015e+06	2.51984e+06	1.3689e+06	7456584	3.05912e+06	2.10421e+06	15333912	1.21103e+07	9.59479e+06	12932756	1.37377e+07	9.95218e+06	11324277	1.04758e+07	7.80838e+06	11775885	1.12586e+07	7.20612e+06	2.42341e+06	3.28174e+06	3.0466e+06	2841448	1.22737e+07	1.10298e+07	1.01285e+07	1.00623e+07	6.75887e+06	7.79338e+06	5.6459e+06	Used
	High	Q9QXS1	Plectin OS=Mus musculus OX=10090 GN=Plec PE=1 SV=3	AHAFVVQQREEELQQTLQQEQNMLDR		625974	1.75961e+06	2.85118e+06	2.04834e+06	5.86807e+06	5.55469e+06	1.17995e+06			977179	5.01458e+06	212398			293609										1.5795e+06	1.30628e+06	600147	421569					990014	592674	452507	Used
	High	Q9QXS1	Plectin OS=Mus musculus OX=10090 GN=Plec PE=1 SV=3	AHAFVVQQREEELQQTLQQEQNMLDR	1xDeamidated [Q]																																				Not Used
	High	Q9QXS1	Plectin OS=Mus musculus OX=10090 GN=Plec PE=1 SV=3	QRLEAEAGR		1.4557e+06	4.30517e+06	2801415	2336096	6451834	4.3787e+06	2.25262e+06			3.33392e+06	3580599		150733	131899	151289	286808	183946		248118	163098	66119.7	229678	172767	90978.8		2.42573e+06	2448482	2.22399e+06	154783	150727	159477	128591		963577	615157	Used
	High	Q9QXS1	Plectin OS=Mus musculus OX=10090 GN=Plec PE=1 SV=3	ALAEEAKR		33952.7	125767	150241	137198	242647	301460	72374.6	70128.2	100632	168631	137449	93013.9				148794		192206	152186	182910	145889	17808.4	94558.5	175235	184334	45443.2	62300.9	157876		91053.9	84700.8		126373	64609.1	63655.2	Used
	High	Q9QXS1	Plectin OS=Mus musculus OX=10090 GN=Plec PE=1 SV=3	RLEEQAALHK		6.82378e+06	1.74082e+07	1.27748e+07	9.49446e+06	2.04853e+07	18608532	11367502	448522	636921	14818093	1.35228e+07	1.02625e+06	1.14068e+06	1.03132e+06	631127	1.69171e+06	1.22349e+06	897660	1.58543e+06	965514	441940	1.61938e+06	925545	331480	1.05557e+07	1.10132e+07	11220789	1.04741e+07	907496	992337	1.00913e+06	1.03338e+06	5.31804e+06	5.20414e+06	4.78967e+06	Used
	High	Q9QXS1	Plectin OS=Mus musculus OX=10090 GN=Plec PE=1 SV=3	SEEMQTVQQEQILQETQALQK	1xOxidation [M4]	430070	931021	573818	530796	834377	665743	692371	223069		843751	629478	108452		152150	146572					241313	193103	247513	239518	255779	675687	804145	680680	556684	163719	194578	183256	221588	428545	314866	330278	Used
	High	Q9QXS1	Plectin OS=Mus musculus OX=10090 GN=Plec PE=1 SV=3	LKTEAEIALK		545167	1.5346e+06	2.00867e+06	811007	1.59963e+06	2.72141e+06				1.59023e+06	1.68368e+06					199924			108497						1.00274e+06	1.09496e+06	767688	600492					750147	396432	236908	Used
	High	Q9QXS1	Plectin OS=Mus musculus OX=10090 GN=Plec PE=1 SV=3	ARNDESQLSPATR		3.12826e+06	2.41255e+06	1.7725e+06	2.76371e+06	3.83096e+06	1.86593e+06	2.60578e+06	147448	49865.7	3.33448e+06	3.78091e+06	118288	649119	518942	572842	965094	699240	407639	852006	522736	225677	1.1243e+06	559378	229812	1.77052e+06	2.09936e+06	1.97649e+06	1.85368e+06	522776	620697	548377	700759	1.14405e+06	1.32474e+06	1.13544e+06	Used
	High	Q9QXS1	Plectin OS=Mus musculus OX=10090 GN=Plec PE=1 SV=3	GLFDEEMNEILTDPSDDTK		364650	246568	361171	527284	424836	306453	432835			498438	620206				67262.9	84661.1	70370.9		73052			247571	57811.3		470905	317676	235631	256576		43217.4		81038.2	262316	198413	242217	Used
	High	Q9QXS1	Plectin OS=Mus musculus OX=10090 GN=Plec PE=1 SV=3	LPVDVAYQR		6481775	6885736	6052134	7.17626e+06	10034755	4.69244e+06	5920962	1.0365e+06		8.80987e+06	9556183	1.06669e+06	1.64064e+06	2.38067e+06	2.14163e+06	2.45456e+06	1489804		1.79794e+06	3087882	2.87592e+06	4.02818e+06	2.17583e+06	2.2665e+06	5.6479e+06	6.38151e+06	5.04315e+06	5109291	3.22813e+06	3.00033e+06	3.41525e+06	3.40622e+06	5.09158e+06	4.84691e+06	4.54106e+06	Used
	High	Q9QXS1	Plectin OS=Mus musculus OX=10090 GN=Plec PE=1 SV=3	LPVEVAYK		340768	260379	260796	398171	259167	88682.5	345227	48038.7	38071.6	471695	492779	74172.5				145531		155673		115412		170062			256805	242303	208638	234560	242949	119649		144073	272898	170513	144842	Used
	High	Q9QXS1	Plectin OS=Mus musculus OX=10090 GN=Plec PE=1 SV=3	QKGLVEDTLR		2.44878e+06	7429233	6.24814e+06	3.29813e+06	8383038	8.49441e+06	4.81916e+06	339037	304007	5.60174e+06	6697720	593864	417170	314971		496031			219677	168660		295415		95252.5	5.38572e+06	4.48467e+06	4.54988e+06	3.99549e+06		124353	172643	266076	3.16897e+06	2.5595e+06	2.45601e+06	Used
	High	Q9QXS1	Plectin OS=Mus musculus OX=10090 GN=Plec PE=1 SV=3	TLQEEHVTVAQLR		3.32743e+06	8.23666e+06	6.29122e+06	4.37763e+06	8.67453e+06	7.26798e+06	5.10789e+06	292127	433755	6618345	6439466	449258	486150	376748	196666	475412	268552	249750	443153	383989		470359	269879		4.99132e+06	4876445	4.86456e+06	4.59933e+06	293028	241646	220822	318944	2.66577e+06	2.39101e+06	2.26268e+06	Used
	High	Q9QXS1	Plectin OS=Mus musculus OX=10090 GN=Plec PE=1 SV=3	LPVEVAYKR		198403	131827		260558	243384		192456			223250	216946															143498	143903									Used
	High	Q9QXS1	Plectin OS=Mus musculus OX=10090 GN=Plec PE=1 SV=3	VLADPSDDTKGFFDPNTHENLTYLQLLER	1xDeamidated [N]																																				Not Used
	High	Q9QXS1	Plectin OS=Mus musculus OX=10090 GN=Plec PE=1 SV=3	VLADPSDDTKGFFDPNTHENLTYLQLLER		914310	887642	1.39935e+06	2.06756e+06	3.0273e+06	1.32453e+06	1.08353e+06			895463	2.87872e+06		381518	155186	315106	559924	387218	317539	481056	294357		632723	350137	59008.1	1.39646e+06	1.07221e+06	814493	812824	318305	270960		306918	866965	310536	430427	Used
	High	Q9QXS1	Plectin OS=Mus musculus OX=10090 GN=Plec PE=1 SV=3	QKVPAQQLQEAGILSQEELQR		4.07818e+06	6.67389e+06	8.33959e+06	6.13742e+06	9.87909e+06	9.94914e+06	6.86013e+06	340307	411580	5.94576e+06	9.04842e+06	443776	657244	549927		1.13967e+06	765984	607847	870638	451974		1.17311e+06	614844	276279	7.23319e+06	6.25072e+06	6.01748e+06	5.76645e+06	764391	656361	621806	526019	3304555	2.24393e+06	2.08994e+06	Used
	High	Q9QXS1	Plectin OS=Mus musculus OX=10090 GN=Plec PE=1 SV=3	TITVTRLEDLLQDAQDEKEQLNEYK				39811.6	301994	404831	71719.5	66929.4				374997		80522.9					122551	64626.7																	Used
	High	Q9QXS1	Plectin OS=Mus musculus OX=10090 GN=Plec PE=1 SV=3	VLADPSDDTK																																					Not Used
	High	Q9QXS1	Plectin OS=Mus musculus OX=10090 GN=Plec PE=1 SV=3	LLLEAQAATGFLLDPVKGER		139854	188429	269874	443363	623622	300519	254377	52360.2	179784	290680	434834	57595.7							178182	141753		117667	92229.7		136695	249913	122867	104352	60013.3		85573.9		75059.8	47967.8	49211.8	Used
	High	Q9QXS1	Plectin OS=Mus musculus OX=10090 GN=Plec PE=1 SV=3	TLQEEHVTVAQLREEAER		2.48847e+06	4.81788e+06	5.56554e+06	3.87354e+06	8.08357e+06	8.44993e+06	4.51027e+06	375282	442882	4.18332e+06	6.25311e+06	693956	322388	273878	332455	417637	294920	383224	449199	434598	185360	538812	284542	192781	3509174	4862452	3865375	3.78442e+06	498185	254403	325391	379774	2.08184e+06	1.91823e+06	1.78797e+06	Used
	High	Q9QXS1	Plectin OS=Mus musculus OX=10090 GN=Plec PE=1 SV=3	TLQEEHVTVAQLREEAERR		2.10181e+06	4.466e+06	4.70705e+06	3.5437e+06	7.96033e+06	7.80348e+06	4.27228e+06	161629	448810	3.66325e+06	5.37121e+06	386336													4.36852e+06	4.28502e+06	3.83895e+06	3.47694e+06					1.87937e+06	1.99832e+06	1.87708e+06	Used
	High	Q9QXS1	Plectin OS=Mus musculus OX=10090 GN=Plec PE=1 SV=3	SIQEELQHLR		8455591	1.94851e+07	1.50571e+07	1.0587e+07	25294624	24480501	15245033	1.71486e+06	1.70517e+06	1.52393e+07	1.88452e+07	2.21792e+06	832786	787641	770610	1.54574e+06	1.22139e+06	680674	1204856	898718	497354	1.30385e+06	792021	383050	1.32972e+07	1.10898e+07	1.34818e+07	12757779	808461	749021	939691	903094	4.84958e+06	3779272	3.94958e+06	Used
	High	Q9QXS1	Plectin OS=Mus musculus OX=10090 GN=Plec PE=1 SV=3	GLLSAEVAR		3.47979e+06	4.23149e+06	3.98681e+06	4.04603e+06	6.05492e+06	2.7137e+06	3.2625e+06	564584	251460	4.88607e+06	6.2775e+06	496487	5710779	3.35511e+06	3.18601e+06	5474401	3.77907e+06	3.3614e+06	4.23562e+06	3.39274e+06	3.15742e+06	4.8919e+06	3.235e+06	3.13952e+06	3.78209e+06	3.41661e+06	3.33089e+06	3.21189e+06	3.96686e+06	3.89562e+06	3.46115e+06	3.80552e+06	3.73608e+06	3.30083e+06	3.31996e+06	Used
	High	Q9QXS1	Plectin OS=Mus musculus OX=10090 GN=Plec PE=1 SV=3	GIIRPGTAFELLEAQAATGYVIDPIK					149267	334442	195182			57190.1		400540				72561.3	254856		76368.2	135725			131464	156396	42883.9	21938.7	21648.8		23404.6								Used
	High	Q9QXS1	Plectin OS=Mus musculus OX=10090 GN=Plec PE=1 SV=3	HGERDVEVER		7.63527e+06	1.11561e+07	8.5447e+06	8.61815e+06	17389236	1.38346e+07	10093842	1.3093e+06	1.29246e+06	1.31572e+07	1.33846e+07	1.53461e+06	1.64283e+06	1.33872e+06	1.2464e+06	2.28789e+06	1.40951e+06	1.06147e+06	1.94558e+06	1.2904e+06	658065	2.27828e+06	1.21195e+06	583746	8.03156e+06	9.11229e+06	8.97791e+06	8937309	1.45289e+06	1.51534e+06	1.33245e+06	1.25744e+06	5.00324e+06	5.04551e+06	4.78947e+06	Used
	High	Q9QXS1	Plectin OS=Mus musculus OX=10090 GN=Plec PE=1 SV=3	ARQEEVYSELQAR		2.83275e+06	3.46058e+06	3.47276e+06	3.711e+06	5.27433e+06	4.52524e+06	3.92312e+06	380572	216613	5.26174e+06	5.86855e+06	409462		221499	273988	496296			297478	310826		720329	331444	233349	3.73524e+06	3.2881e+06	3.26503e+06	3.05791e+06	281539	297751			1.90037e+06	1.75676e+06	1.47417e+06	Used
	High	Q9QXS1	Plectin OS=Mus musculus OX=10090 GN=Plec PE=1 SV=3	YLYGTGAVAGVYLPGSR		1.41481e+06	1.2091e+06	1.35014e+06	1.88683e+06	2.23927e+06	956332	1.69097e+06			1.82632e+06	2.40036e+06		429253	410402		511638	276648	256524	446883	285562		550296	318327		1.52267e+06	1.42605e+06	1.38934e+06	1.21661e+06	354598	318283	381461	228234	985725	770296	1.09973e+06	Used
	High	Q9QXS1	Plectin OS=Mus musculus OX=10090 GN=Plec PE=1 SV=3	LQAEEAER		4.7742e+06	12629548	8.30622e+06	6.39724e+06	14641072	12607958	7983654	713656	689205	10489170	9394298	877359	794705	687535	638705	1.11845e+06	850994	652350	885259	765548	337846	1154628	561841	346640	734088	7.2656e+06	7370453	6.86015e+06	757195	681441	809382	801012	2.24119e+06	3.77543e+06	3.82365e+06	Used
	High	Q9QXS1	Plectin OS=Mus musculus OX=10090 GN=Plec PE=1 SV=3	LQAEEAERR																																					Not Used
	High	Q9QXS1	Plectin OS=Mus musculus OX=10090 GN=Plec PE=1 SV=3	EEELQQTLQQEQNMLDR		2.37856e+06	5.49117e+06	5.19878e+06	3.58558e+06	7.59377e+06	5.34833e+06	3.63863e+06	161852	214370	4.3198e+06	4.79466e+06	464953	600032	420823	337008	223648	609695	311245	659969	554582	570233	564491	310240	599027	4.17502e+06	3.79654e+06	3.38553e+06	3.37714e+06	724339	425045	588322	487644	1930535	1.48563e+06	1.81799e+06	Used
	High	Q9QXS1	Plectin OS=Mus musculus OX=10090 GN=Plec PE=1 SV=3	LQAEEVAQQK		10162899	25839562	19025550	13264858	27156546	26614930	17706998	1.44066e+06	1.55788e+06	22400552	19732610	2.36082e+06	1.65352e+06	1.5833e+06	1432653	2.28313e+06	1.72235e+06	1.29137e+06	1.94671e+06	1667614	799386	2.67149e+06	1.44447e+06	812975	16359709	15416096	15869875	14638949	1.72262e+06	1.56241e+06	1.42278e+06	1.71946e+06	9238742	7999399	7.64721e+06	Used
	High	Q9QXS1	Plectin OS=Mus musculus OX=10090 GN=Plec PE=1 SV=3	QQNLASYDYVR		2.11065e+06	2.55241e+06	1.99444e+06	2513832	3.69975e+06	1.69053e+06	2.20154e+06	118785		3.55527e+06	3.40367e+06		556835	363537	303796	808827	493645	464415	574878	323660		790392	411386	244358	1.93226e+06	2.12182e+06	1.74345e+06	1633845	442440	326336	365068	334380	1341278	977277	873285	Used
	High	Q9QXS1	Plectin OS=Mus musculus OX=10090 GN=Plec PE=1 SV=3	LQAEEVAQQK	2xDeamidated [Q2; Q8]	4.7761e+06	2.84599e+06	1196313	2.02267e+06	3.94057e+06	5.12146e+06	1.02174e+06	2.56881e+06	2.35334e+06	6.44579e+06	6.52959e+06	2.25313e+06	5.62189e+06	2.02744e+06	4.32835e+06	1.50165e+06	2.87678e+06	1.11444e+06	10757814	2850725	1.7377e+06	1969870	2.11858e+06	1.21029e+06	3.34463e+06	3.30008e+06	3.36396e+06	2966289	3.68972e+06	3120868	3.12259e+06	3.3142e+06	3.33641e+06	3.21137e+06	3.0578e+06	Used
	High	Q9QXS1	Plectin OS=Mus musculus OX=10090 GN=Plec PE=1 SV=3	AEAELLQQQK		1.57679e+06	1.41858e+06	1.37719e+06	2.39717e+06	1.72374e+06	1.17882e+06	425605			2.1049e+06	1.91229e+06	163114	194773	281496	214558	200590	339543	287422	161595	244269	286315			222368	1.14192e+06	1.53213e+06	1.20921e+06	1.13633e+06	247345	259961	285352	246449	768505	556950	547324	Used
	High	Q9QXS1	Plectin OS=Mus musculus OX=10090 GN=Plec PE=1 SV=3	EEELQQTLQQEQNMLDR	1xOxidation [M14]		522762	248858	238382	199011	225396	298967		35183.8	496292														126454	361411	271193	234315	312745			171353				170000	Used
	High	Q9QXS1	Plectin OS=Mus musculus OX=10090 GN=Plec PE=1 SV=3	TISLVIR		2326280	3.84054e+06	3783425	2.4337e+06	4827837	5.27756e+06	3.24865e+06	557085	423004	3492811	4.01426e+06	550540	560623	455339	360981	870602	569919	345203	768682	442662	226118	848668	548238	269827	2.36749e+06	2.06307e+06	1.83672e+06	1.72574e+06	344408	356700	432760	500895	1.49337e+06	1.18779e+06	885078	Used
	High	Q9QXS1	Plectin OS=Mus musculus OX=10090 GN=Plec PE=1 SV=3	EEELQQTLQQEQNMLDRLR		201764	452286	628399	239104	815625	859907	472979	26100.7		313011	693865	106219													486576	324102	390233	269088					410654	294001	122199	Used
	High	Q9QXS1	Plectin OS=Mus musculus OX=10090 GN=Plec PE=1 SV=3	HKPMLIDMNK		1.87003e+06	1.73993e+06	1.32151e+06	2.40359e+06	3.1975e+06	1.49576e+06	1.67078e+06	105074		2.00163e+06	3.3481e+06	119345	1.09822e+06	514233	514840	1.69215e+06	1.07762e+06	666866	1.23885e+06			2.08884e+06	580101	374016	1.61834e+06	1.84095e+06	1.81943e+06	1.53311e+06	688974	1.04814e+06	981100	795458	1.62682e+06	1.2996e+06	1.43907e+06	Used
	High	Q9QXS1	Plectin OS=Mus musculus OX=10090 GN=Plec PE=1 SV=3	QVEEEIMALK	1xOxidation [M7]	656855	1613262	1.34851e+06	795277	2.10989e+06	1.79702e+06	777623		61358.2	1.35688e+06	708907		769477						657808			667448			1.20021e+06	1.13294e+06	1.0503e+06	968871					665206	295566	232978	Used
	High	Q9QXS1	Plectin OS=Mus musculus OX=10090 GN=Plec PE=1 SV=3	QVEEEIMALK		4.7027e+06	12809817	10833085	6.17678e+06	15772752	14660042	6919295	285475	387956	10554819	10632579	622862	866848	896821	702767	974682	855766	4767.71	794034	683984	405916	943834	696556		8297455	8476000	6890677	7117227	903347	869892	636581	2232.18	4.80092e+06	4.08867e+06	3.44264e+06	Used
	High	Q9QXS1	Plectin OS=Mus musculus OX=10090 GN=Plec PE=1 SV=3	AQLEPVASPAK		5881382	14195759	9.88307e+06	6.75968e+06	1.54916e+07	1.31562e+07	9286583	1269637	1188091	10726928	1.21447e+07	1.48382e+06	1.01446e+06	1.03129e+06	719055	1.57745e+06	1139735	753224	1.38422e+06	1085421	508405	1.53236e+06	908339	549406	9.06246e+06	8.219e+06	8.16012e+06	7.92572e+06	1.0025e+06	978011	920359	824133	4.71597e+06	4.5348e+06	4.21484e+06	Used
	High	Q9QXS1	Plectin OS=Mus musculus OX=10090 GN=Plec PE=1 SV=3	RKQEELQHLEQQR		1.85866e+06	9.88022e+06	1.10281e+07	3.6429e+06	1.86837e+07	1.70244e+07	6.46116e+06	307608	176418	9.74187e+06	1.69519e+07	560944	511808	374383	386595	1.78455e+06	933934	215179	1.49128e+06	805732	194083	822802	439412		9.77001e+06	1.00265e+07	7.94513e+06	3.15687e+06	1.10892e+06	348443	1.0411e+06	481720	5.8621e+06	3.99716e+06	3.34905e+06	Used
	High	Q9QXS1	Plectin OS=Mus musculus OX=10090 GN=Plec PE=1 SV=3	AGLVGPELHEK		8.79324e+06	1.22012e+07	8.56056e+06	9.66387e+06	15251087	8.71758e+06	9.73905e+06	778835	485060	1.35087e+07	13734013	695282	1.9493e+06	1.46083e+06	1.99885e+06	2.98125e+06	2.20427e+06	1.87934e+06	2.57482e+06	1.68693e+06	1.49048e+06	2.89215e+06	1.94288e+06	1.12035e+06	9370744	8.03276e+06	8325433	7483360	1.82452e+06	1.90402e+06	1.99312e+06	2.12144e+06	5.42322e+06	4.49711e+06	4.58579e+06	Used
	High	Q9QXS1	Plectin OS=Mus musculus OX=10090 GN=Plec PE=1 SV=3	SLLAWQSLSR		2.93682e+06	3.32471e+06	2.55378e+06	2.90316e+06	3.88425e+06	3.02337e+06	3.05717e+06	557079	625399	4.35026e+06	4.06666e+06	329507	1.62083e+06	1.23043e+06	8.91598e+06	1.1271e+06	1.07294e+06	727608	1.61331e+06	970028	348113	1.3323e+06	971162	626413	2.84578e+06	2.52759e+06	2307440	2.42156e+06	1.50301e+06	1.45333e+06	1.43956e+06	1.69392e+06	2.17932e+06	2.05907e+06	1.82616e+06	Used
	High	Q9QXS1	Plectin OS=Mus musculus OX=10090 GN=Plec PE=1 SV=3	VSITEAMHR		1.73295e+06	1.44138e+06	1.17018e+06	1.96072e+06	2.27798e+06	1.04394e+06	1.54938e+06	161586		2087009	2.23098e+06		162488	88981	182118	533111	319901	271227				639247	298649	154826	1067482	1.05979e+06	1.3567e+06	1.24577e+06	306943	321593	323268		554908	759583	586699	Used
	High	Q9QXS1	Plectin OS=Mus musculus OX=10090 GN=Plec PE=1 SV=3	SILDEELQR		8874694	2.45907e+07	1.82695e+07	1.18304e+07	27086580	2.36054e+07	1.39102e+07	919526	1.14307e+06	1.75359e+07	2.07346e+07	1.81234e+06	1.25245e+06	1.26909e+06	797298	1.65047e+06	897830	690403	1.59985e+06	1.24729e+06	508091	1.97821e+06	1.03422e+06	441322	1.61543e+07	1.40484e+07	1.40586e+07	1.32138e+07	1.10038e+06	1.27978e+06	1.15237e+06	1.16083e+06	7755016	6.84697e+06	6903031	Used
	High	Q9QXS1	Plectin OS=Mus musculus OX=10090 GN=Plec PE=1 SV=3	EEAAVDAQQQKR																																					Not Used
	High	Q9QXS1	Plectin OS=Mus musculus OX=10090 GN=Plec PE=1 SV=3	ALLEEIER		8577746	10912055	8636266	10571032	15189838	11954370	9908197	1.4206e+06	1399149	11914549	10056859	2.03715e+06		385777	405256	354646				495806	420351		480664	362040	8605789	8680536	7955153	7223534			344408	380613		139003		Used
	High	Q9QXS1	Plectin OS=Mus musculus OX=10090 GN=Plec PE=1 SV=3	DGRHPQGEQMYR		1.14542e+06	950754	627600	1.1648e+06	2.16353e+06	1.03627e+06	1.0611e+06			1.28248e+06	1.70312e+06		391732	433560	331919	712932	363872		462762		201365	477852	384118			927498	1038054	94594.9	346958	461927	512950	375498	580890	628980	479581	Used
	High	Q9QXS1	Plectin OS=Mus musculus OX=10090 GN=Plec PE=1 SV=3	LKQSAEEQAQAQAQAQAAAEK	2xDeamidated [Q8; Q16]																																				Not Used
	High	Q9QXS1	Plectin OS=Mus musculus OX=10090 GN=Plec PE=1 SV=3	LKQSAEEQAQAQAQAQAAAEK		3.45963e+06	9.15558e+06	7.02263e+06	3.95982e+06	9.93277e+06	9.07895e+06	5.29989e+06	568034	971068	6.82337e+06	6.69985e+06	777335	438772	439807	327981	582538	450882	171523	467061	428940		616083	326734		5.43019e+06	5.37318e+06	5.34099e+06	5.13998e+06	520809	424049	275039	240482	3.56463e+06	2.65505e+06	1.62212e+06	Used
	High	Q9QXS1	Plectin OS=Mus musculus OX=10090 GN=Plec PE=1 SV=3	QKVPAQQLQEAGILSQEELQR	1xDeamidated [Q]	129058	201289	133994	130842	353130		117920			350968	101173				365963						279329				126562		88671.8	331528								Used
	High	Q9QXS1	Plectin OS=Mus musculus OX=10090 GN=Plec PE=1 SV=3	LLLWSQR		2285840	1.94668e+06	1.70283e+06	2.2067e+06	3.17852e+06	1.22394e+06	1.89497e+06	176410		2.31618e+06	3519850	144923	1.05766e+06	1.03706e+06	904193	1.74735e+06	1.2456e+06	981008	1.24763e+06	964304	820048	1483049	1.05889e+06	663524	1.93413e+06	1.45694e+06	1.69399e+06	1.71519e+06	1.16512e+06	1.16533e+06	1.27666e+06	1.02894e+06	1.61013e+06	1.51389e+06	1.57954e+06	Used
	High	Q9QXS1	Plectin OS=Mus musculus OX=10090 GN=Plec PE=1 SV=3	VEVPVGSFK		2.10251e+06	2.65414e+06	2.45565e+06	2.41656e+06	3.66556e+06	2.26672e+06	2.33639e+06	306238	199350	3.59888e+06	3.83036e+06	246271		267578	272908	652159		282291	480724	360265	372292	743392	548166	347757	2578409	2422033	2.28387e+06	2238584	437586	428963	593390	452539	1.58345e+06	1.48914e+06	1.33624e+06	Used
	High	Q9QXS1	Plectin OS=Mus musculus OX=10090 GN=Plec PE=1 SV=3	MGIVGPEFKDK	1xOxidation [M1]	225250	90400.8	68568.6	110771	119738	105516	126691	49399.5	101739	132619	181655	139702	1.80789e+06	1.52711e+06	1.28866e+06	2.27723e+06	2.02455e+06	2.06202e+06	2.10523e+06	1.33729e+06	1.57238e+06	1.99341e+06	1.75417e+06	2.00894e+06	135784	115616	111115	80603.5	1.62099e+06	2.05362e+06	1.88771e+06	1.75718e+06	1.0143e+06	1.059e+06	1.03469e+06	Used
	High	Q9QXS1	Plectin OS=Mus musculus OX=10090 GN=Plec PE=1 SV=3	AGVGAPVTQVTLQSTQR		2.16453e+06	2.26197e+06	1.7171e+06	2.37847e+06	3.32394e+06	1.44613e+06	2223784	86395.1		2.82639e+06	3.58964e+06	79979.9	579607	377720	343836	879711	640960	363691	442054	342439		663476	377305	201617	2.14526e+06	1.72912e+06	1.93295e+06	1.78003e+06	559392	402002	490625	445581	1470978	1.2992e+06	1.11807e+06	Used
	High	Q9QXS1	Plectin OS=Mus musculus OX=10090 GN=Plec PE=1 SV=3	AGTLSITEFADMLSGNAGGFR		609389	491419	480268	587891	1.12541e+06	457530	564986			367544	1.18362e+06	57153.6	134864	31367.9	32218.5	459709			49865.3				61800.4		340546	78238.7	196014	299586	31207.3		28544.4			140941		Used
	High	Q9QXS1	Plectin OS=Mus musculus OX=10090 GN=Plec PE=1 SV=3	MGIVGPEFKDK		2.56883e+06	1.60965e+06	2.55137e+06	2.98314e+06	2.42812e+06	1.23512e+06	2.46441e+06			3.53648e+06	4.70387e+06		1538963	1.30319e+06	1.32435e+06	1.65005e+06	754459	1.20762e+06	1.53421e+06	982787	985984	1.86534e+06	950078	883501	2909202	1.3985e+06	2.46274e+06	2483777	1.40342e+06	1.33708e+06	1.20873e+06	1.48282e+06	2246657	1.68363e+06	1.16212e+06	Used
	High	Q9QXS1	Plectin OS=Mus musculus OX=10090 GN=Plec PE=1 SV=3	LQEDKEQMAQQLVEETQGFQR																																					Not Used
	High	Q9QXS1	Plectin OS=Mus musculus OX=10090 GN=Plec PE=1 SV=3	AQLEPVASPAKKPK		749353	1.57712e+06	1.23536e+06	719613	2.52884e+06	2.34741e+06	1.30013e+06	130165	157947	1.29658e+06	1.92999e+06	199020		89273.5			101330		156845			188041			1.08886e+06	1.32875e+06	1.06491e+06	1.21059e+06					658508	532814	633008	Used
	High	Q9QXS1	Plectin OS=Mus musculus OX=10090 GN=Plec PE=1 SV=3	LQEDKEQMAQQLVEETQGFQR	1xOxidation [M8]		473724	219922		351328	260371	436654				241665															287857	129093									Used
	High	Q9QXS1	Plectin OS=Mus musculus OX=10090 GN=Plec PE=1 SV=3	VLALPEPSPAAPTLR		7.8966e+06	12593180	1.01896e+07	9.03363e+06	1.6707e+07	1.08606e+07	1.03529e+07	1.40453e+06	1.00243e+06	1.335e+07	1.27861e+07	1.476e+06	1.72503e+06	1.63241e+06	1.32212e+06	2.64745e+06	1.62776e+06	1.26559e+06	2.2202e+06	1.81157e+06	687061	2664150	1.68099e+06	719245	9.61119e+06	1.01127e+07	8.93176e+06	8.75451e+06	1.52377e+06	1.54193e+06	1.86351e+06	1.76643e+06	6.34462e+06	5.53021e+06	5295587	Used
	High	Q9QXS1	Plectin OS=Mus musculus OX=10090 GN=Plec PE=1 SV=3	LQEDKEQMAQQLVEETQGFQR	1xDeamidated [Q7]; 1xOxidation [M8]	120110	386719	289027	194311	459580	288362	54166.3	167381	73780.5	273629	366435	206760										17852.8			342750	105653	340373	334469	21713.8						60568.3	Used
	High	Q9QXS1	Plectin OS=Mus musculus OX=10090 GN=Plec PE=1 SV=3	IVITVVEEHER		2.24745e+06	3.65781e+06	4.56797e+06	3.08641e+06	6.19692e+06	4.2548e+06	3.24162e+06	131378	117940	3.76406e+06	5.28889e+06	167945	722357	551822	174592	876277	1.10189e+06	502900	865159	522115	266603	1.17637e+06	421362	378486	2.92422e+06	2.51693e+06	2.23346e+06	1.67521e+06	519925	247813	619779	676650	1.60454e+06	1.15496e+06	1.33634e+06	Used
	High	Q9QXS1	Plectin OS=Mus musculus OX=10090 GN=Plec PE=1 SV=3	IPPGYHPLDVEKEWGK		410215	310567	486462	518862	824350	451112	373513			360257	979592		349743	198869	150082	313710	262372	119935	316833	178659	123974	371677	154503	194024	572590	541809	374937	300059	197245	186894	274815	295836	379743	256160	334076	Used
	High	Q9QXS1	Plectin OS=Mus musculus OX=10090 GN=Plec PE=1 SV=3	DTHDQLSEPSEVR		1.55073e+06	1.34909e+06	841386	1.48514e+06	1.79852e+06	804877	1223180			2.11872e+06	1.7076e+06		167475	138827		304250	228475		290647	232963		297217	154033		1.09116e+06	1.17248e+06	1.12617e+06	939490	276740		275650	224509	763876	915465	623223	Used
	High	Q9QXS1	Plectin OS=Mus musculus OX=10090 GN=Plec PE=1 SV=3	MEEEERLAEQQR		1.20833e+06	2.53888e+06	1.81749e+06	1.83439e+06	4282812	2.47404e+06	1.54809e+06	254330	216795	2.29676e+06	3.85353e+06	162291	280712	196670		843615		224550	666662		193243	264647	144590	121933	1.62396e+06	1.61664e+06	1.88171e+06	1.62042e+06	267987	339590	298162	243076	1.1674e+06	1.13698e+06	1.05612e+06	Used
	High	Q9QXS1	Plectin OS=Mus musculus OX=10090 GN=Plec PE=1 SV=3	AAAGKAELELELGR			315775	478578		521883	845571	247067		96002.9	306173	182221	74241.4											90178.7		132946	127049	103907									Used
	High	Q9QXS1	Plectin OS=Mus musculus OX=10090 GN=Plec PE=1 SV=3	SLSAIYLEK		4493731	10621121	8912841	5183762	9044991	10954301	8747890	1.39553e+06	1.01829e+06	9662739	10500875	1.06289e+06	774296	929748	714656	1.06197e+06	751360	642013	907740	700008	326247	1.41217e+06	1.11677e+06	473992	8380261	8199481	7.57772e+06	7263819	731021	703045	701192	841671	4088864	3.0181e+06	3.37084e+06	Used
	High	Q9QXS1	Plectin OS=Mus musculus OX=10090 GN=Plec PE=1 SV=3	NLREVLEMESAWR		46805.1		102107	131427	266298	155214	61431.4			54334.8	230324														59282.6	79757.1							85837.4			Used
	High	Q9QXS1	Plectin OS=Mus musculus OX=10090 GN=Plec PE=1 SV=3	EQAELEAAR		1.45532e+06	2.83373e+06	2.04819e+06	1635454	2.28677e+06	2.45568e+06	1.65786e+06	56065.2	53498.3	1.99543e+06	2.13535e+06	109800	619264	794542	601402	1.38201e+06	1.48114e+06	1.4707e+06	377457	709332	665866	1.30625e+06	1.30737e+06	1.19194e+06	1.20656e+06	1.72274e+06	1.91216e+06	1.56374e+06	1.0935e+06	1.07488e+06	1.01699e+06	991038	1.31058e+06	1.41455e+06	1.22423e+06	Used
	High	Q9QXS1	Plectin OS=Mus musculus OX=10090 GN=Plec PE=1 SV=3	MGIVGPEFK																																					Not Used
	High	Q9QXS1	Plectin OS=Mus musculus OX=10090 GN=Plec PE=1 SV=3	QKAQVEQELTTLR		4.19274e+06	1.06951e+07	1.00343e+07	5.53596e+06	1.4168e+07	1.38325e+07	7.02687e+06	461842	581496	8.20572e+06	11020995	1.04404e+06	448041	379141	285487	947152	633620	260530	513011	463181		958809	357225	864727	8.11744e+06	8.09394e+06	7030324	6.04802e+06	364772	523600	406068		4.80039e+06	3.22392e+06	3.02918e+06	Used
	High	Q9QXS1	Plectin OS=Mus musculus OX=10090 GN=Plec PE=1 SV=3	REEAAVDAQQQKR		758380	1.1856e+06	917426	1.22411e+06	4.53103e+06	2.07109e+06	772918	186861	260483	1.14438e+06	1.86327e+06	400903			47344	167908	82177.7	115167	111529	128948	61943.9	113323	78149.8	119904	325587	956597	813893	814601	44075.8	140074	94443	92812.9	215705	422736	433027	Used
	High	Q9QXS1	Plectin OS=Mus musculus OX=10090 GN=Plec PE=1 SV=3	QLAEEDLAQQR		7.14584e+06	1.98573e+07	1.51367e+07	9.89701e+06	2.07933e+07	2.0325e+07	1.22132e+07	945260	1.13036e+06	1.57247e+07	1.72458e+07	1.49781e+06	1.29723e+06	1.22692e+06	963167	1.49513e+06	1.23948e+06	706410	1.16869e+06	823085	393975	1.43121e+06	1.12388e+06	545381	1.26486e+07	1.19285e+07	1.19462e+07	1.09082e+07	902590	1.29843e+06	1.24402e+06	1.08033e+06	6.86896e+06	5.69595e+06	4.52193e+06	Used
	High	Q9QXS1	Plectin OS=Mus musculus OX=10090 GN=Plec PE=1 SV=3	STQGAEEVLKTHEEQLK		324121	681667	561426	627840	929702	729126	826773		101758	614109	594862														786211	451706	527129	416718				125098	540826			Used
	High	Q9QXS1	Plectin OS=Mus musculus OX=10090 GN=Plec PE=1 SV=3	ESADPLSAWLQDAKR		899893	1.50041e+06	1.62344e+06	880586	2.67197e+06	2.47004e+06	1.58999e+06	221084	140171	1.51636e+06	2.01099e+06	189718													1.49957e+06	1.75934e+06	1.48932e+06	1.3182e+06		92997.2			630029		533872	Used
	High	Q9QXS1	Plectin OS=Mus musculus OX=10090 GN=Plec PE=1 SV=3	SAEVELQSK		5.54971e+06	14449249	9924432	6987078	15541099	13643794	8722181			11564990	11261967		879915	910544	625222	1.32199e+06	814474	645854	1.09721e+06	815256	415844	1.06622e+06	756083	365534	8651429	8368144	8.06977e+06	8.20787e+06	791772	651855	812869	791192	4.96804e+06	4202781	3.91965e+06	Used
	High	Q9QXS1	Plectin OS=Mus musculus OX=10090 GN=Plec PE=1 SV=3	SQVMDEATALQLQEGLTSIEEVTK	1xOxidation [M4]	90848.8			64080.1	70130.4	48609.2			25045.9					73338.5		164915					93473.9							45318.8	109097	105942	98443.4	112837			48834.9	Used
	High	Q9QXS1	Plectin OS=Mus musculus OX=10090 GN=Plec PE=1 SV=3	ARAEEAEAQKR		41610.2	120129	42568	57782.8	122449	163787	28782.3	23834.9		44462.1	78219.4	28618.4	51788	26610.2	48648.2				16969.3	25459.6					21941.1	48968.6	37637.9	38229.5	27432.8		33267		17376	50350.3	43559.6	Used
	High	Q9QXS1	Plectin OS=Mus musculus OX=10090 GN=Plec PE=1 SV=3	STQGAEEVLKTHEEQLKEAQAVPATLQELEATK	1xDeamidated [Q]																																				Not Used
	High	Q9QXS1	Plectin OS=Mus musculus OX=10090 GN=Plec PE=1 SV=3	QRQLAAEEEQR		457876	820113	620727		873578	1.24632e+06	912007	265983	140469	755423	201160	305056													624302	627864	611829	695808								Used
	High	Q9QXS1	Plectin OS=Mus musculus OX=10090 GN=Plec PE=1 SV=3	LQLEACETR	1xCarbamidomethyl [C6]	4.01048e+06	7.27971e+06	5298896	4.58597e+06	8795639	7540317		919068	562351	6.98782e+06	8076418	791310	931714	952260	761451	1.39464e+06	1.0258e+06	700082	1.24601e+06	983670	294638	1725200	1.02672e+06	494797	5.493e+06	4.95156e+06	4.97175e+06	4.58713e+06	848279	768854	959770	837310	2.79303e+06	2161811	2.35889e+06	Used
	High	Q9QXS1	Plectin OS=Mus musculus OX=10090 GN=Plec PE=1 SV=3	GDQCQLVGPAQPSHWK	1xCarbamidomethyl [C4]	342161	460031	390562	523606	676367	343636	410352			557297	811901														519612	308623	337621	356632								Used
	High	Q9QXS1	Plectin OS=Mus musculus OX=10090 GN=Plec PE=1 SV=3	ESADPLSAWLQDAK		2.36923e+06	4.50679e+06	3135590	2.91858e+06	5303473	4583796	3.75153e+06	585786	470881	4230672	4.23517e+06	675698	592949	559905	418713	941975	598805	402845	681413		309854	910160	561799	229196	3.58675e+06	3.20776e+06	3058857	3035573	562503	671547	535887	740479	2.07981e+06	1.75711e+06	1.75033e+06	Used
	High	Q9QXS1	Plectin OS=Mus musculus OX=10090 GN=Plec PE=1 SV=3	VPLDVAYAR		4247329	6051073	4818920	4.4854e+06	6.68559e+06	3.88053e+06	4.88461e+06	427054	233921	6.34207e+06	6802449	384438	1.03943e+06	686184	698825	1.36695e+06	832893	835165	1.18102e+06	774453	472015	1.67032e+06	984820	442182	4.66154e+06	4.30507e+06	4025197	3706778	981902	774765	1.07184e+06	1.02559e+06	2.89577e+06	2.55166e+06	2674024	Used
	High	Q9QXS1	Plectin OS=Mus musculus OX=10090 GN=Plec PE=1 SV=3	MKQVAEEAAR		1.75367e+06	4.36784e+06	2.90336e+06	2.13816e+06	5.40546e+06	4.77264e+06	2.77239e+06	212542	212093	3.56087e+06	3.97192e+06	277333											183024		2.59121e+06	2.77502e+06	2.69829e+06	2.48622e+06					1.52962e+06	724713	507098	Used
	High	Q9QXS1	Plectin OS=Mus musculus OX=10090 GN=Plec PE=1 SV=3	QRSQVEEELFSVR		283452	519508	1.08461e+06	731644	1.1131e+06	973651	965691	557744	374750	580008	1.22793e+06	356006	550177	821351	857661	631127	567002	573873	658046	699948	1.06565e+06	405664	705375	748706	941271	870538	760527	773035	1.04265e+06	657459	744090	666253	543502	316959	124072	Used
	High	Q9QXS1	Plectin OS=Mus musculus OX=10090 GN=Plec PE=1 SV=3	ALPNGRDAPDGPSVEAEPEYTFEGLR		252105	384933	437017		921660	1.17741e+06	325808			438294	688779		663874		180182	286525			449961		183420	305393				363221	545519	458960	225983	406904	244413		422717		160717	Used
	High	Q9QXS1	Plectin OS=Mus musculus OX=10090 GN=Plec PE=1 SV=3	LLPLKGAEK		1.57218e+06	1654497	1.14925e+06	1.74811e+06	2.63133e+06	1.25985e+06	1.43583e+06	115337	58573.4	2133210	2278220	95230.3		229734		527751	241637	329584	397626	260427		592067	323576		1.30544e+06	1.23169e+06	1.23567e+06	1.14883e+06	312311	312673	225499	213420	826188	742470	820849	Used
	High	Q9QXS1	Plectin OS=Mus musculus OX=10090 GN=Plec PE=1 SV=3	SAEVELQSKR		3.64899e+06	8.401e+06	6.07257e+06	4.3562e+06	9.86771e+06	10462286	6.58459e+06	531413	599865	7.64184e+06	7.97276e+06	904730	391790	411767	250099	666424		232005	560965	458223		742240	394195	103069	5.57212e+06	5.11627e+06	5270241	5.55686e+06	502518	390808	164229	167501	2.60505e+06	2.61989e+06	2.2624e+06	Used
	High	Q9QXS1	Plectin OS=Mus musculus OX=10090 GN=Plec PE=1 SV=3	LQLEETDHQKSILDEELQR			119901	892326	97776.7		202487	797345			579619	199353		237286	159420		211849			164516						221441	383542	174565	291408				167129				Used
	High	Q9QXS1	Plectin OS=Mus musculus OX=10090 GN=Plec PE=1 SV=3	GYLNKDTHDQLSEPSEVR		3.13626e+06	2.34771e+06	2.0608e+06	3.59149e+06	4.45324e+06	1.75701e+06	2.62239e+06			3.12328e+06	4.56296e+06		648909	323101	579517	1067858	701656	514389	946703	480837		1.28281e+06	882033	181771	2.2732e+06	2.48183e+06	2.4528e+06	2.07128e+06	704572	446382	440965	252984	1.67897e+06	1.57647e+06	1.30829e+06	Used
	High	Q9QXS1	Plectin OS=Mus musculus OX=10090 GN=Plec PE=1 SV=3	LQHEATAATQKR		29363.4	44461.4	58006.9			71055.2																				23803.3		42000.3							29734.5	Used
	High	Q9QXS1	Plectin OS=Mus musculus OX=10090 GN=Plec PE=1 SV=3	QVQDESQR			7897.61	10128.9	10084	23791.3	13084.7	7580.63			13481.2																	10052.5									Used
	High	Q9QXS1	Plectin OS=Mus musculus OX=10090 GN=Plec PE=1 SV=3	FPVTEAVNK		666028	862281	595777	1.00704e+06	1.02395e+06	554323				910723	936715					351346									581796	600230	805330	691308					376902	415763	378463	Used
	High	Q9QXS1	Plectin OS=Mus musculus OX=10090 GN=Plec PE=1 SV=3	KESYSALMR		1.0411e+06	1.01385e+06	497954	1.16089e+06	1636543	655498	888911			1.2909e+06	1.75465e+06		288358		244082	491024			351974			386488			663298	818999	785722	674343	335434	293029	236886	244971	512013	515663	391404	Used
	High	Q9QXS1	Plectin OS=Mus musculus OX=10090 GN=Plec PE=1 SV=3	LQLEETDHQK		10240348	30023687	2.03764e+07	1.44083e+07	33728101	28326989	16579859	1.2824e+06	1.53303e+06	23089582	22959829	2.11293e+06	1.35838e+06	1.48112e+06	1.15543e+06	2.05243e+06	1.37633e+06	1.03117e+06	2.00209e+06	1.50442e+06	696006	2.15064e+06	1.31486e+06	620653	16996715	17652918	16726314	1.64486e+07	1.55172e+06	1.4096e+06	1.39027e+06	1.53048e+06	9.20809e+06	9.22044e+06	8279144	Used
	High	Q9QXS1	Plectin OS=Mus musculus OX=10090 GN=Plec PE=1 SV=3	STQGAEEVLKTHEEQLKEAQAVPATLQELEATK		1.49875e+06	2.57611e+06	2.38013e+06	2.21087e+06	5.10713e+06	4.52221e+06	889516			2.3277e+06	4.20559e+06	153128				552423	158923			141526		433153	126770	164571	1.9538e+06	2.14256e+06	1.8718e+06	1.41023e+06			133785		1.57401e+06	887088	1.42656e+06	Used
	High	Q9QXS1	Plectin OS=Mus musculus OX=10090 GN=Plec PE=1 SV=3	SLESLHGFVAAATK		2.17877e+06	1.96653e+06	3573360	2691951	3.62325e+06	2.06849e+06	2.34395e+06	149338	130894	2.31642e+06	4.34086e+06	49151.6	621273	533210	434066	1011280	777344	559466	766298	645162	260219	1.37457e+06	1.07052e+06	296565	2.42361e+06	2.38509e+06	2.11887e+06	2.05363e+06	888673	727960	728488	726746	1.72189e+06	1.34719e+06	1.46524e+06	Used
	High	Q9QXS1	Plectin OS=Mus musculus OX=10090 GN=Plec PE=1 SV=3	ERLAEVEAALEK																																					Not Used
	High	Q9QXS1	Plectin OS=Mus musculus OX=10090 GN=Plec PE=1 SV=3	QRQLAEEDAAR		852726	917253	830978	1.1282e+06	1.13465e+06	1.69667e+06	1.18787e+06	546567	1.08931e+06	997590	1.1881e+06	977331	260255	425889	390554	545844	421277	922437	324376	732868	1.2837e+06	284285	380704	1.14815e+06	670272	892904	777846	678134	323545	541327	573934	409091	431072	261236	438047	Used
	High	Q9QXS1	Plectin OS=Mus musculus OX=10090 GN=Plec PE=1 SV=3	LLPLTDK		6.42635e+06	10165475	8519427	7.19535e+06	12234939	7.97118e+06	7.82583e+06	365798	222793	9928453	11144096	349365	1209262	718162	640835	1.3857e+06	1.14587e+06	925779	1.48826e+06	907561	463620	1.74117e+06	1.14865e+06	436350	8262467	7.19842e+06	7058856	6.50411e+06	1.11589e+06	1103753	1.1225e+06	1.02211e+06	4835315	3.73434e+06	3.92854e+06	Used
	High	Q9QXS1	Plectin OS=Mus musculus OX=10090 GN=Plec PE=1 SV=3	GYYSPYSVSGSGSTAGSR																																					Not Used
	High	Q9QXS1	Plectin OS=Mus musculus OX=10090 GN=Plec PE=1 SV=3	LSVAAQEAAR		7932428	19538726	15549440	9944628	20355742	22081042	13064425	1.07085e+06	1.36501e+06	17743578	16086759	1.73077e+06	795322	1067142	917046	1269366	1.01654e+06	675768	1.27572e+06	1.22475e+06	521519	1.55419e+06	950219	399174	13968156	12405989	13124466	11448352	999363	980352	889613	1.17598e+06	7.33662e+06	5953530	6.05429e+06	Used
	High	Q9QXS1	Plectin OS=Mus musculus OX=10090 GN=Plec PE=1 SV=3	KQVEEAERLK		170853		98134.2	394117	201799	254826	287957	139818	101707	389809	259898	242739	725977		72897.5	777543	113136		673242		167633	513625		130616	212967	265431	173639	188659	291330	281812	287691	270521	253455	258620	220078	Used
	High	Q9QXS1	Plectin OS=Mus musculus OX=10090 GN=Plec PE=1 SV=3	VLSGSSSEAAVPSVCFLVPPPNQEAQEAVAR	1xCarbamidomethyl [C15]	1.08157e+06	183164	186573	122686	233036	223688	357043				253950		179072	180556	76937.4			63354.2				116391	69585.1	87488.5	115440	134716		168409							89634.7	Used
	High	Q9QXS1	Plectin OS=Mus musculus OX=10090 GN=Plec PE=1 SV=3	CVEDPETGLR	1xCarbamidomethyl [C1]	2.23117e+06	5.34771e+06	4602497	4.0285e+06	6121092	3.91479e+06	3.11637e+06	240686	153313	4931227	5804327	144720	493722	410874	476283	1072450	574599	495758	606916	437516	348832	984335	593746	330457	4.07474e+06	3.73326e+06	3.31537e+06	3172797	635261	550211	493748	604856	2.05945e+06	1.63437e+06	1.56166e+06	Used
	High	Q9QXS1	Plectin OS=Mus musculus OX=10090 GN=Plec PE=1 SV=3	GMHQSIEEFR		2.65273e+06	2.54522e+06	2.11232e+06	3.6571e+06	4.62807e+06	2.50136e+06	2.26832e+06	173488	53486.6	3.90247e+06	5.1711e+06		1.16564e+06	841119	676589	1.60658e+06	1.18804e+06	839592	1.34977e+06	721635	286978	1.26598e+06	681395	259328	2.44499e+06	2.37493e+06	2.33647e+06	2.26391e+06	1.03265e+06	996233	824371	839995	1.90667e+06	1.66337e+06	1.26084e+06	Used
	High	Q9QXS1	Plectin OS=Mus musculus OX=10090 GN=Plec PE=1 SV=3	CITDPQTGLCLLPLKEK	2xCarbamidomethyl [C1; C10]																																				Not Used
	High	Q9QXS1	Plectin OS=Mus musculus OX=10090 GN=Plec PE=1 SV=3	LGFHLPLEVAYQR		2.91254e+06	2.2525e+06	2.43978e+06	4.29715e+06	5.23602e+06	2.13408e+06	2.86123e+06	99983	49993.1	2.95798e+06	5212752	90680.5	1.10944e+06	845216	765322	1.52661e+06	938881	1.01261e+06	1.20683e+06	1.03256e+06	540371	1472672	1.15991e+06	473615	2.79132e+06	2.33279e+06	1.77149e+06	1.60686e+06	773180	909475	919815	793214	1.82704e+06	1.24107e+06	1.65722e+06	Used
	High	Q9QXS1	Plectin OS=Mus musculus OX=10090 GN=Plec PE=1 SV=3	SYVDPSTDER		2707081	2.57556e+06	1.78094e+06	2.62302e+06	3131567	1.45348e+06	2.12438e+06			3066669	3.32235e+06		478158	367445		740139		343156		295065		822183	541331	266646	2088281	1863221	1.96225e+06	1.82749e+06	579457	513415	461861	526555	1.13134e+06	980841	1.08733e+06	Used
	High	Q9QXS1	Plectin OS=Mus musculus OX=10090 GN=Plec PE=1 SV=3	REEAAVDAQQQK		393806	685537	587816	507140	1.1947e+06	821183	637577	217100	46025.2	716523	665465	85947.1	31833.9			56363.3		40545.5		38350.4	28094.6	53411.3	26862.3	14001.5	111345	238252	656802	453729		44154.2		46356.2	161295	346456	235951	Used
	High	Q9QXS1	Plectin OS=Mus musculus OX=10090 GN=Plec PE=1 SV=3	KELIPAEEALR		368526	294608	234451	326783			206847			564438	583317														321150	292682	288300	239437								Used
	High	Q9QXS1	Plectin OS=Mus musculus OX=10090 GN=Plec PE=1 SV=3	STQGAEEVLK		2.40726e+06	17637708	2.02919e+07	2.25416e+07	2.61594e+07	4.31233e+07	2.44404e+07	1.10369e+07	17986902	2.84142e+07	2.14982e+07	2.47874e+07	1.3675e+06	1.41615e+06	1.25859e+06			1.13533e+06	1244324	1.33381e+06	1.46659e+06	1.23382e+06		1.01887e+06	2.40406e+07	2.22563e+07	22947762	21474954	182785	171756	1.0094e+06	1.64487e+06	1600421	1.185e+07	11886696	Used
	High	Q9QXS1	Plectin OS=Mus musculus OX=10090 GN=Plec PE=1 SV=3	LQLEACETR	1xCarbamidomethyl [C6]; 1xDeamidated [Q2]																																				Not Used
	High	Q9QXS1	Plectin OS=Mus musculus OX=10090 GN=Plec PE=1 SV=3	CISELKDIR	1xCarbamidomethyl [C1]	556839	1.62524e+06	1.31257e+06	779992	2.62595e+06	1.93622e+06	894080	267536	137099	1.48961e+06	2.07254e+06	68171.8	118592				401439		2336247	600100		532656	74253.3	143785	1.29273e+06	1.05121e+06	1079791	949132	296743	156633	348682	389421	750801	486209	632694	Used
High	Master Protein	P16546	Spectrin alpha chain, non-erythrocytic 1 OS=Mus musculus OX=10090 GN=Sptan1 PE=1 SV=4	288	13700	0	1.34964e+09	1.87237e+09	2.14803e+09	1.5346e+09	2.58508e+09	3.08874e+09	1.48383e+09	7.22104e+08	6.41489e+08	1.70256e+09	2.23481e+09	9.23756e+08	5.5622e+08	5.01923e+08	3.13672e+08	4.89009e+08	4.96635e+08	2.58537e+08	4.01668e+08	3.36665e+08	4.69308e+08	3.50645e+08	2.98453e+08	3.42341e+08	1.74625e+09	1.73155e+09	1.61439e+09	1.51946e+09	3.91107e+08	3.72717e+08	3.78871e+08	3.75493e+08	1.08604e+09	9.47296e+08	8.8988e+08
	Confidence	Master Protein Accessions	Master Protein Descriptions	Sequence	Modifications	Abundance: WT_Tg_Nuc_1	Abundance: WT_Tg_Nuc_2	Abundance: WT_Tg_Nuc_3	Abundance: WT_Veh_Nuc_1	Abundance: WT_Veh_Nuc_2	Abundance: WT_Veh_Nuc_3	Abundance: DYT_Tg_Nuc_1	Abundance: DYT_Tg_Nuc_2	Abundance: DYT_Tg_Nuc_3	Abundance: DYT_Veh_Nuc_1	Abundance: DYT_Veh_Nuc_2	Abundance: DYT_Veh_Nuc_3	Abundance: WT_Tg_Cyto_1	Abundance: WT_Tg_Cyto_2	Abundance: WT_Tg_Cyto_3	Abundance: WT_Veh_Cyto_1	Abundance: WT_Veh_Cyto_2	Abundance: WT_Veh_Cyto_3	Abundance: DYT_Tg_Cyto_1	Abundance: DYT_Tg_Cyto_2	Abundance: DYT_Tg_Cyto_3	Abundance: DYT_Veh_Cyto_1	Abundance: DYT_Veh_Cyto_2	Abundance: DYT_Veh_Cyto_3	Abundance: QC_NucPool_1	Abundance: QC_NucPool_2	Abundance: QC_NucPool_3	Abundance: QC_NucPool_4	Abundance: QC_CytoPool_1	Abundance: QC_CytoPool_2	Abundance: QC_CytoPool_3	Abundance: QC_CytoPool_4	Abundance: QC_TotalPool_1	Abundance: QC_TotalPool_2	Abundance: QC_TotalPool_3	Usage for Quantification
	High	P16546	Spectrin alpha chain, non-erythrocytic 1 OS=Mus musculus OX=10090 GN=Sptan1 PE=1 SV=4	KASAFNSWFENAEEDLTDPVRCNSLEEIK	1xCarbamidomethyl [C22]; 1xDeamidated [N11]																																				Not Used
	High	P16546	Spectrin alpha chain, non-erythrocytic 1 OS=Mus musculus OX=10090 GN=Sptan1 PE=1 SV=4	FNRDVDETIGWIKEK																																					Not Used
	High	P16546	Spectrin alpha chain, non-erythrocytic 1 OS=Mus musculus OX=10090 GN=Sptan1 PE=1 SV=4	LAALADQWQFLVQK		6.18552e+06	7.58127e+06	1.12127e+07	7.48776e+06	1.11432e+07	1.64783e+07	8.26429e+06	2.1988e+06	3.53901e+06	7.26736e+06	1.0953e+07	4.52496e+06	2.73195e+06	2.45984e+06	1.44614e+06	2.56903e+06	2.53992e+06	1.44399e+06	1.98854e+06	1.86446e+06	2.88128e+06	1.69894e+06	1.62506e+06	1.72888e+06	8.22451e+06	8.15067e+06	6.04022e+06	6.01776e+06	1.94072e+06	1.90209e+06	1.97571e+06	1.86564e+06	4.98883e+06	4.08813e+06	3.46795e+06	Used
	High	P16546	Spectrin alpha chain, non-erythrocytic 1 OS=Mus musculus OX=10090 GN=Sptan1 PE=1 SV=4	LAALADQWQFLVQK	1xDeamidated [Q9]			140365		253341		55477.1									80397.5	75813.9	127032		175727		77428													71660.1	Used
	High	P16546	Spectrin alpha chain, non-erythrocytic 1 OS=Mus musculus OX=10090 GN=Sptan1 PE=1 SV=4	DLNSQADSLMTSSAFDTSQVKEK		164263	196515	242608		477195	233224	225724	72620	82868.8	126471	192007														273005	176312	264068	212087						136593	114954	Used
	High	P16546	Spectrin alpha chain, non-erythrocytic 1 OS=Mus musculus OX=10090 GN=Sptan1 PE=1 SV=4	GRELPTAFDYVEFTR		3.57123e+06	4.19553e+06	6.15914e+06	5.13257e+06	7.36642e+06	9.46746e+06	4.52511e+06	765511	687888	3.98491e+06	7.1751e+06	802901	2.33614e+06	2.18999e+06	2.01325e+06	2.11678e+06	2.41722e+06	657786	1.96646e+06	1.34298e+06	1.9233e+06	1.14035e+06	1.39086e+06	1.68936e+06	5.07565e+06	5.05844e+06	5.04718e+06	4.09689e+06	1.88036e+06	1.67821e+06	1.74721e+06	1.56058e+06	3.39287e+06	2.85061e+06	2.79305e+06	Used
	High	P16546	Spectrin alpha chain, non-erythrocytic 1 OS=Mus musculus OX=10090 GN=Sptan1 PE=1 SV=4	QDEVNAAWQR	3xDeamidated [Q1; N5; Q9]	6049830	11526717	8863465	8879040	14593613	14473067	8.11539e+06	1.21564e+06	805462	9419321	12005458	1.20605e+06	4.06748e+06	3378222	2.33715e+06	4.60074e+06	3.76275e+06	3.43626e+06	4646518	3.24579e+06	3.4444e+06	3.84701e+06	551580	2418335	6962070	6981851	8620417	8894917	3380562	3.25334e+06	3.06558e+06	3.28723e+06	4434228	5824385	6.60426e+06	Used
	High	P16546	Spectrin alpha chain, non-erythrocytic 1 OS=Mus musculus OX=10090 GN=Sptan1 PE=1 SV=4	LQQLFRDVEDEETWIR		1.4381e+06	1.86537e+06	3.73679e+06	2.12512e+06	6.22127e+06	7.78151e+06	1.50994e+06	263494	245742	1.19971e+06	5.68683e+06	1.4477e+06	1.0246e+06	695545	290844	1000508	606118	239507	567794	360199	880652	578257	373690	329164	3.01245e+06	2.14763e+06	1.00397e+06	964586	274662	360246	394304	433595	1.80499e+06	781464	930694	Used
	High	P16546	Spectrin alpha chain, non-erythrocytic 1 OS=Mus musculus OX=10090 GN=Sptan1 PE=1 SV=4	KLDPAQSASR		10329078	16082612	13891365	12647413	22383764	20896190	10557595	7179393	6532987	13664703	16923534	8868391	2.37522e+06	2346976	1137023	2.70418e+06	2.24551e+06	1.19779e+06	1.74534e+06	1.51686e+06	2.5302e+06	1.36973e+06	1.49019e+06	1829391	2.62762e+06	13299545	13052943	12216930	1.88026e+06	2.09323e+06	1.75378e+06	1.25186e+06	2.79761e+06	6051512	4361746	Used
	High	P16546	Spectrin alpha chain, non-erythrocytic 1 OS=Mus musculus OX=10090 GN=Sptan1 PE=1 SV=4	QDEVNAAWQR		4633303	7053711	6178315	4862443	9533013	10356625	4298224	1.86547e+06	1.87936e+06	6.27611e+06	5.96818e+06	2.93246e+06	1.098e+06	1.0162e+06	687166	1092918	1.01207e+06	509832	768727	585976	985738	659588	497144	665115	5323260	5185941	5381252	4.86156e+06	852992	671241	687075	660274	3.08308e+06	2525262	2.21459e+06	Used
	High	P16546	Spectrin alpha chain, non-erythrocytic 1 OS=Mus musculus OX=10090 GN=Sptan1 PE=1 SV=4	LQQSHPLSASQIQVK		5.55232e+06	9.27816e+06	9.78765e+06	7.1711e+06	1.10003e+07	1.41063e+07	6.26129e+06	3.07326e+06	2.42002e+06	8.4472e+06	8.01373e+06	4.07978e+06	1.94944e+06	1.59569e+06	689493	1.69984e+06	1.74284e+06	714639	1.13516e+06	940090	1.4407e+06	1.15483e+06	967791	1.10564e+06	8192371	6496868	7211795	6.60348e+06	1.1948e+06	1.14601e+06	1.27497e+06	1.26407e+06	4.27555e+06	3.6674e+06	3.57501e+06	Used
	High	P16546	Spectrin alpha chain, non-erythrocytic 1 OS=Mus musculus OX=10090 GN=Sptan1 PE=1 SV=4	IAALQAFADQLIAVDHYAK	1xDeamidated [Q]				84841.4		81297.8								30976.1		50152.2		41825.9		36041				35284.4					26834.9		19800.8				46099.8	Used
	High	P16546	Spectrin alpha chain, non-erythrocytic 1 OS=Mus musculus OX=10090 GN=Sptan1 PE=1 SV=4	SKLGESQTLQQFSR		7.61217e+06	9113106	11251623	6.91485e+06	1.30143e+07	1.70635e+07	7.98979e+06	2.16999e+06	2.7101e+06	9928233	1.24025e+07	3.11057e+06	2.44496e+06	1.84922e+06	1.25268e+06	1.93724e+06	2.47153e+06	842580	1.55471e+06	1.23295e+06	1.90838e+06	1.1389e+06	1.25608e+06	1.57666e+06	8.38321e+06	8.89717e+06	9.0148e+06	7.17963e+06	1.39703e+06	1.7739e+06	1.74971e+06	1.75465e+06	6.08452e+06	5.18123e+06	4.89335e+06	Used
	High	P16546	Spectrin alpha chain, non-erythrocytic 1 OS=Mus musculus OX=10090 GN=Sptan1 PE=1 SV=4	MNEVISLWK		11900373	17622960	20086832	11412762	20984150	22272174	12031432	6.24331e+06	4779872	14008031	17595546	7412846	3.0531e+06	3.39559e+06	1.66123e+06	3.43917e+06	3.12433e+06	1.53751e+06	2.19968e+06	2.29461e+06	3368343	2.27454e+06	1.93401e+06	2.01909e+06	16459249	14864890	14472748	14096670	2249334	2402359	2.35221e+06	2382287	7181033	5.9908e+06	6.46411e+06	Used
	High	P16546	Spectrin alpha chain, non-erythrocytic 1 OS=Mus musculus OX=10090 GN=Sptan1 PE=1 SV=4	MNEVISLWK	1xOxidation [M1]	540290	633469	775722	590444	1.16745e+06	916591	483310	478415	457419	457296	514846	382550	126152	147524				132835	338580	221126	259032	280258			585671	684019	572396	569864				202418	232029	331523	372150	Used
	High	P16546	Spectrin alpha chain, non-erythrocytic 1 OS=Mus musculus OX=10090 GN=Sptan1 PE=1 SV=4	MNEVISLWKK		796403	953444	1.35462e+06	852964	1.78786e+06	2.39537e+06	896762	214836	392331	732935	1.93597e+06	575547	215719	197571	198933	306793	329520	168851	162532		182119	165560	95912.1	186885	1.32959e+06	1.20629e+06	1.10582e+06	997506	191288	256688	238488	214584	543574	656025	687994	Used
	High	P16546	Spectrin alpha chain, non-erythrocytic 1 OS=Mus musculus OX=10090 GN=Sptan1 PE=1 SV=4	KASAFNSWFENAEEDLTDPVR	1xDeamidated [N6]			88135.2	69872.7	86189	131477					140860															40121		35896.4	220050							Used
	High	P16546	Spectrin alpha chain, non-erythrocytic 1 OS=Mus musculus OX=10090 GN=Sptan1 PE=1 SV=4	IAALQAFADQLIAVDHYAK		6.97113e+06	1.06039e+07	1.94566e+07	1.21249e+07	2.50522e+07	28163468	6.10887e+06	822618	2.05481e+06	6.47982e+06	2.15481e+07	4.53356e+06	5.11407e+06	3.71278e+06	2.19454e+06	4.45176e+06	3.94464e+06	2.09449e+06	3.52135e+06	2.50389e+06	4.41146e+06	2.4433e+06	2.57792e+06	2.64486e+06	9.63042e+06	1.03919e+07	5.45094e+06	4.61801e+06	2.62424e+06	2.73947e+06	2.69152e+06	2.58842e+06	6.45571e+06	3.86221e+06	4.52414e+06	Used
	High	P16546	Spectrin alpha chain, non-erythrocytic 1 OS=Mus musculus OX=10090 GN=Sptan1 PE=1 SV=4	VNEVSQFAAK	1xDeamidated [N/Q]																																				Not Used
	High	P16546	Spectrin alpha chain, non-erythrocytic 1 OS=Mus musculus OX=10090 GN=Sptan1 PE=1 SV=4	KASAFNSWFENAEEDLTDPVR		1.17939e+06	1.10547e+06	3.53083e+06	2.53577e+06	5.10389e+06	6.16835e+06	1.30624e+06	59062.9	132506	1.1937e+06	4.87345e+06	269223	1.17651e+06	937562	588688	906981	1.04666e+06	518969	761870	682912	1.07636e+06	760053	678237	655673	2.31233e+06	2.03422e+06	657897	770826	579307	763744	605447	613388	1.56137e+06	675226	557494	Used
	High	P16546	Spectrin alpha chain, non-erythrocytic 1 OS=Mus musculus OX=10090 GN=Sptan1 PE=1 SV=4	VNEVSQFAAK		10957888	17223946	16091558	12076208	18686082	22308022	11334531	5.53234e+06	5193098	15659095	14173402	7.11598e+06	2782651	3.09347e+06	1.76523e+06	2.9524e+06	3070713	1.3702e+06	2281718	2123679	2949126	1.90426e+06	1.71338e+06	2.01301e+06	13332325	12872994	13622954	12329572	2.67314e+06	2050809	2.17446e+06	1.97008e+06	8020598	6580557	6514028	Used
	High	P16546	Spectrin alpha chain, non-erythrocytic 1 OS=Mus musculus OX=10090 GN=Sptan1 PE=1 SV=4	DLNSQADSLMTSSAFDTSQVK	1xOxidation [M10]	150724	73458.8	213830	117111	151545	177563	103699		45404.6	208268															138143	168015		83908								Used
	High	P16546	Spectrin alpha chain, non-erythrocytic 1 OS=Mus musculus OX=10090 GN=Sptan1 PE=1 SV=4	VNDVCTNGQDLIKK	1xCarbamidomethyl [C5]; 1xDeamidated [N/Q]	1.44558e+06	3.1446e+06	3.3651e+06	1.89473e+06	4.14755e+06	4.71057e+06	1.62125e+06	483479	579904	2.54787e+06	3.11107e+06	798737	670631		271463	1.0063e+06	610697	298810		554922	604681	476486	428130		2.44423e+06	2.29688e+06	2.29671e+06	2.46274e+06	401436	540311	343330	497192	1170141	1.57446e+06	1.41955e+06	Used
	High	P16546	Spectrin alpha chain, non-erythrocytic 1 OS=Mus musculus OX=10090 GN=Sptan1 PE=1 SV=4	KIEDLGAAMEEALILDNK		1.57325e+06	2.78267e+06	3.67068e+06	2.71044e+06	3.61402e+06	5.37433e+06	2.40827e+06	636110	986700	2.37771e+06	3.7442e+06	849769	1.16415e+06	1.15825e+06	544257	1.21295e+06	1.27981e+06	529130	597642	1.01215e+06	1.25594e+06	890493	679568	606999	2.67403e+06	2.77869e+06	1.56751e+06	1.50548e+06	721181	921603	969229	710297	1.92046e+06	1.40826e+06	1.21356e+06	Used
	High	P16546	Spectrin alpha chain, non-erythrocytic 1 OS=Mus musculus OX=10090 GN=Sptan1 PE=1 SV=4	VNDVCTNGQDLIK	1xCarbamidomethyl [C5]; 1xDeamidated [Q/N]	846662	1.74262e+06	1.9699e+06	1.17054e+06	1.8461e+06	2.29884e+06	1.30336e+06	275552	367806	1.5647e+06	1.71627e+06	359020	2.36426e+06	445011	556442	2.12954e+06	745058	562305	1.79679e+06	521370	437176	1.54836e+06	327266	305915	1605913	1.09512e+06	1.27518e+06	1.06794e+06	1.09817e+06	744925	839142	1.34715e+06	1.40118e+06	1.14585e+06	1.08327e+06	Used
	High	P16546	Spectrin alpha chain, non-erythrocytic 1 OS=Mus musculus OX=10090 GN=Sptan1 PE=1 SV=4	DLMSWINGIR	1xOxidation [M3]	188645	248766	251041	218461	245521	147879	100293			342191	182622	33133.6													242532	224412	255176	237740								Used
	High	P16546	Spectrin alpha chain, non-erythrocytic 1 OS=Mus musculus OX=10090 GN=Sptan1 PE=1 SV=4	DLMSWINGIR	1xDeamidated [N7]	1.17611e+06	1.88656e+06	2.31419e+06	1.48694e+06	2.56551e+06	2.3101e+06	1.47282e+06	478334	410538	2.05552e+06	1.78767e+06	601201	298628	342582	173164	265467	341339	128292	154641		407744	216984	171745	197082	1.66374e+06	1.507e+06	1.35826e+06	1.36299e+06	247935	213538	113531	251956	766816	657468	604460	Used
	High	P16546	Spectrin alpha chain, non-erythrocytic 1 OS=Mus musculus OX=10090 GN=Sptan1 PE=1 SV=4	DLMSWINGIR		3.11248e+06	4.20657e+06	6124110	4.28462e+06	6.97311e+06	6.75367e+06	3.86904e+06	1.05669e+06	1.03083e+06	3.80817e+06	5.17773e+06	1.32899e+06	1.26746e+06	1204212	645427	1.173e+06	1.18186e+06	509580	791804	747764	1.43561e+06	628260	632538	650749	3.47205e+06	2.80468e+06	2.50313e+06	2.38128e+06	765307	805534	690598	742387	2.06334e+06	1.42618e+06	1.35883e+06	Used
	High	P16546	Spectrin alpha chain, non-erythrocytic 1 OS=Mus musculus OX=10090 GN=Sptan1 PE=1 SV=4	RAQLADSFHLQQFFR		584374	846987	2.24625e+06	2.10915e+06	4.45789e+06	5.01355e+06	746634	245925	417020	524481	3.52737e+06	993184	1.24883e+06	1.16964e+06	755330	1.1935e+06	853123	405766	821136	595271	1.0189e+06	611774	543589	479905	1.64571e+06	1.5456e+06	824578	723258	580435	541930	715240	444057	919793	545208	650976	Used
	High	P16546	Spectrin alpha chain, non-erythrocytic 1 OS=Mus musculus OX=10090 GN=Sptan1 PE=1 SV=4	MMLDHCLELQLFHR	1xCarbamidomethyl [C6]	115811	123832	358949	224787	1.5943e+06	1.38599e+06	76850.2		45083.7	64765.7	403168	57676.2	189412	206840	73085		137443				453662	106380			185523	165544	51978.2	42529.1					128506			Used
	High	P16546	Spectrin alpha chain, non-erythrocytic 1 OS=Mus musculus OX=10090 GN=Sptan1 PE=1 SV=4	VNDVCTNGQDLIK	1xCarbamidomethyl [C5]	2.60952e+06	3.30935e+06	3527134	2.49375e+06	3.56128e+06	3.7915e+06	2.314e+06	672421	785904	3.42638e+06	3.57602e+06	933643	624735	510386	376915	740507	630660	213501	583746	403981	743340	507695	442804	466942	2.75283e+06	2355349	2540596	2.61078e+06	415238	493267	605219	614401	1.73655e+06	1.41458e+06	1.30986e+06	Used
	High	P16546	Spectrin alpha chain, non-erythrocytic 1 OS=Mus musculus OX=10090 GN=Sptan1 PE=1 SV=4	VAEDLESEGLMAEEVQAVQQQEVYGAMPR		1.49275e+06	2.60933e+06	3.29847e+06	1.70886e+06	3.33654e+06	4.24683e+06	1.85142e+06	1.20207e+06	1.32972e+06	2.40929e+06	2.90631e+06	1.89922e+06	766550	652330	304900	569855	774505	324538	409212	411129	705790		574540	529906	2.44672e+06	2.51698e+06	2.05291e+06	1.71564e+06	608344	554917	490949	482330	1.49726e+06	1206915	1.07264e+06	Used
	High	P16546	Spectrin alpha chain, non-erythrocytic 1 OS=Mus musculus OX=10090 GN=Sptan1 PE=1 SV=4	DLNSQADSLMTSSAFDTSQVK		1.83773e+06	3.35454e+06	3.66813e+06	2.11386e+06	2.9265e+06	4371404	2737389	884270	1.01559e+06	3.1082e+06	3116867	1.26659e+06	716520	461526	242593	612637	411423	178717	270996	277805	634239	210737	277625	348165	3.27493e+06	2.95964e+06	2.62339e+06	2.8003e+06	403211	294269	382433	244087	1.75299e+06	1.34142e+06	1.47092e+06	Used
	High	P16546	Spectrin alpha chain, non-erythrocytic 1 OS=Mus musculus OX=10090 GN=Sptan1 PE=1 SV=4	EQLMASDDFGRDLASVQALLR	1xOxidation [M4]	68918.1								21360.9	75887.1															110720	46778.2	17876.7	19932.8								Used
	High	P16546	Spectrin alpha chain, non-erythrocytic 1 OS=Mus musculus OX=10090 GN=Sptan1 PE=1 SV=4	ALSSEGKPYVTKEELYQNLTR	1xDeamidated [Q17]																																				Not Used
	High	P16546	Spectrin alpha chain, non-erythrocytic 1 OS=Mus musculus OX=10090 GN=Sptan1 PE=1 SV=4	ALREAHDAFR		285746	286786	253578	188668	469370	574997	341500			266588	543094	73204								89856.1		71699.9		83224.6	270129	318530	286166	282429				72300.7	182887	152685	140104	Used
	High	P16546	Spectrin alpha chain, non-erythrocytic 1 OS=Mus musculus OX=10090 GN=Sptan1 PE=1 SV=4	GQRLEESLEYQQFVANVEEEEAWINEK					32347.9	578573	595626			53453.3		455129		275158			306781		64649.1	256719				76841.6			57805										Used
	High	P16546	Spectrin alpha chain, non-erythrocytic 1 OS=Mus musculus OX=10090 GN=Sptan1 PE=1 SV=4	ALSSEGKPYVTKEELYQNLTR		1.04579e+07	1.09686e+07	1.61512e+07	1.22622e+07	1.87512e+07	2.09219e+07	1.34987e+07	1.56731e+06	1.52791e+06	9.37072e+06	1.75117e+07	2252889	4.1829e+06	4.09978e+06	846816	3.42953e+06	2.48793e+06	679662	3.15225e+06	2.11732e+06	2.15627e+06	2.8243e+06	2.26251e+06	3.19883e+06	12993516	1.28928e+07	10828531	1.14713e+07	3.29179e+06	1.84064e+06	1.2502e+06	1.57018e+06	8.34186e+06	6.59541e+06	7.18332e+06	Used
	High	P16546	Spectrin alpha chain, non-erythrocytic 1 OS=Mus musculus OX=10090 GN=Sptan1 PE=1 SV=4	VAEDLESEGLMAEEVQAVQQQEVYGAMPR	1xOxidation [M]	445867	339320	425395	397044	426015	422829	379440	164111	203172	432019	149543	248279													431282	379065	417000	360469					182376	193432		Used
	High	P16546	Spectrin alpha chain, non-erythrocytic 1 OS=Mus musculus OX=10090 GN=Sptan1 PE=1 SV=4	ALSSEGKPYVTK		2.38443e+06	3.1312e+06	3.08574e+06	2.15002e+06	2.68452e+06	3.5018e+06	2.76754e+06	364582	296242	3.20937e+06	2.58421e+06	496145	2.38134e+06	1.96777e+06	2.07639e+06	2.86852e+06	2.32803e+06	2.36487e+06	2.12605e+06	2.24939e+06	2.09426e+06	2.7111e+06	2.25685e+06	2.35549e+06	2.25914e+06	2.14515e+06	2.06456e+06	2.26442e+06	2.33246e+06	2.29007e+06	2.16253e+06	2.26721e+06	2.44826e+06	1.61791e+06	1.62736e+06	Used
	High	P16546	Spectrin alpha chain, non-erythrocytic 1 OS=Mus musculus OX=10090 GN=Sptan1 PE=1 SV=4	VAEDLESEGLMAEEVQAVQQQEVYGAMPR	1xDeamidated [Q16]; 1xOxidation [M27]											212527															49910.5									118231	Used
	High	P16546	Spectrin alpha chain, non-erythrocytic 1 OS=Mus musculus OX=10090 GN=Sptan1 PE=1 SV=4	VAEDLESEGLMAEEVQAVQQQEVYGAMPRDEADSK		1.08896e+06	1.8709e+06	2.54409e+06	1.43685e+06	2.93409e+06	4.00252e+06	1.36635e+06	585032	940285	1.36546e+06	2.57706e+06	1.19257e+06	158476	324729			606616	104153	112598		123901		77238		1.81845e+06	2.13964e+06	1.58185e+06	1.31479e+06	333727				1.32216e+06	1.05218e+06	783567	Used
	High	P16546	Spectrin alpha chain, non-erythrocytic 1 OS=Mus musculus OX=10090 GN=Sptan1 PE=1 SV=4	VAEDLESEGLMAEEVQAVQQQEVYGAMPRDEADSK	1xDeamidated [Q]																																				Not Used
	High	P16546	Spectrin alpha chain, non-erythrocytic 1 OS=Mus musculus OX=10090 GN=Sptan1 PE=1 SV=4	VASNPYTWFTMEALEETWR	1xOxidation [M11]	91591.3	41058.4	132688	151305		91726	120847			102738	94066.3														66644.9	62863	57725.5							36598.2		Used
	High	P16546	Spectrin alpha chain, non-erythrocytic 1 OS=Mus musculus OX=10090 GN=Sptan1 PE=1 SV=4	VASNPYTWFTMEALEETWR		886404	463098	1.44191e+06	1.16951e+06	1.832e+06	1.64386e+06	610458	57541.3	72150.5	308066	1.80494e+06	195521							109330						482596	309042	411276	332351					342439		137286	Used
	High	P16546	Spectrin alpha chain, non-erythrocytic 1 OS=Mus musculus OX=10090 GN=Sptan1 PE=1 SV=4	KLDPAQSASRENLLEEQGSIALR		1.13916e+06	1.43753e+06	4.4716e+06	1.7582e+06	4.53559e+06	7.53203e+06	1.52798e+06	646289	849666	1.37194e+06	5.39237e+06	1.88089e+06	767951				305566								2.97225e+06	2.88608e+06	1.53879e+06	1.20658e+06					2.30363e+06	1.66429e+06	1.83381e+06	Used
	High	P16546	Spectrin alpha chain, non-erythrocytic 1 OS=Mus musculus OX=10090 GN=Sptan1 PE=1 SV=4	EAGSVSLR		198257	209644	338106	289059	237879	256049	261177	348562	262388	264612	292490	326156	267310	239352	240259	323496	234338	258357	249005	237132	268689	201671	265797	295043	394930	246962	287982	281857	224062	261899	341698	373267	424596	207436	382286	Used
	High	P16546	Spectrin alpha chain, non-erythrocytic 1 OS=Mus musculus OX=10090 GN=Sptan1 PE=1 SV=4	VNDVCTNGQDLIKK	1xCarbamidomethyl [C5]	2.50833e+06	3.65999e+06	3.4034e+06	2.66172e+06	4.51624e+06	5.10723e+06	2.2803e+06	712773	920773	3.29496e+06	3.37045e+06	869553	605167	553946	310862	450832	493374	314860	350066	405052	715795	378622	331335	535834	2.72005e+06	2.73209e+06	2.59602e+06	2.52524e+06	360136	446876	434452	427964	1.6623e+06	1.69884e+06	1.60019e+06	Used
	High	P16546	Spectrin alpha chain, non-erythrocytic 1 OS=Mus musculus OX=10090 GN=Sptan1 PE=1 SV=4	LGESQTLQQFSR		11523730	1.72851e+07	1.92298e+07	12295013	19253530	22822022	1.23395e+07	4298576	4.91859e+06	1.51935e+07	1.88688e+07	5968278	4122045	3.76294e+06	1.8361e+06	3.19737e+06	3.75573e+06	1.80845e+06	3.14221e+06	1.99202e+06	3.0667e+06	2728679	1.76774e+06	2.29304e+06	1.37571e+07	14161629	1.27733e+07	1.26525e+07	2.85957e+06	2.61126e+06	2.76554e+06	2.59323e+06	9.17438e+06	7797015	7.81163e+06	Used
	High	P16546	Spectrin alpha chain, non-erythrocytic 1 OS=Mus musculus OX=10090 GN=Sptan1 PE=1 SV=4	RDALLSR		854116	1.43291e+06	1.2764e+06	1.06121e+06	1.86528e+06	2.04158e+06	1.02913e+06	557228	387423	1.21886e+06	1.28657e+06	619720	170891	262409		156806	173328			150679	208303			148312	1.0585e+06	1.07832e+06	1.10673e+06	1.09328e+06	163663				693258	640020	455146	Used
	High	P16546	Spectrin alpha chain, non-erythrocytic 1 OS=Mus musculus OX=10090 GN=Sptan1 PE=1 SV=4	MKQVEELYQSLLELGEKR			27432.8	375372	201316	865209	680726	20655.4				726653	17944.5	63232.1	162516	47049.1	114016	49372.8			84754.6		52618	67386.4	51168.1	31785.7	24502.7			45416.2	57491.7	53787.5	61969.6	67528.1	27986.4	29389.6	Used
	High	P16546	Spectrin alpha chain, non-erythrocytic 1 OS=Mus musculus OX=10090 GN=Sptan1 PE=1 SV=4	ALCAEADRLQQSHPLSASQIQVK	1xCarbamidomethyl [C3]	1.61255e+06	2.80032e+06	4.19919e+06	2.0846e+06	5370355	7.13976e+06	1.64284e+06	1.0995e+06	1.14286e+06	1.50916e+06	4.90205e+06	1.6625e+06		127999	405612		716099	633752		399518	903291	379603	180130	835450	3.23211e+06	3.66352e+06	2.76434e+06	3.20383e+06	255176	226920	471300	534238	1.88861e+06	1.57506e+06	1.43233e+06	Used
	High	P16546	Spectrin alpha chain, non-erythrocytic 1 OS=Mus musculus OX=10090 GN=Sptan1 PE=1 SV=4	DLTSWVTEMK	1xOxidation [M9]	289914	359090	339000	294604	578152	414382	349725			352504	302308														350312	346881	213997	380733					176036	133027	188821	Used
	High	P16546	Spectrin alpha chain, non-erythrocytic 1 OS=Mus musculus OX=10090 GN=Sptan1 PE=1 SV=4	MKQVEELYQSLLELGEK	1xOxidation [M1]		37415.3	106743	89383.7	196631	226073	53287.4		20480.4	59957.6	120132	32845.3	70442.4					61953	67359.6	82705.7					66442.2	94012				69446.9	73518.6					Used
	High	P16546	Spectrin alpha chain, non-erythrocytic 1 OS=Mus musculus OX=10090 GN=Sptan1 PE=1 SV=4	KFEEFQTDLAAHEERVNEVSQFAAK	1xDeamidated [N17]																																				Not Used
	High	P16546	Spectrin alpha chain, non-erythrocytic 1 OS=Mus musculus OX=10090 GN=Sptan1 PE=1 SV=4	MKQVEELYQSLLELGEK		277451	540903	895069	614025	1.70997e+06	1.7105e+06	226130	142081	74757.9	388113	1.52547e+06	108593	257792	271071	192922	266915	331324	168607	225281	239150	273677	235657	310614	124530	370430	245513	92581.1	25053.9	117165	111475	131926	177566	491092	63063.2	246775	Used
	High	P16546	Spectrin alpha chain, non-erythrocytic 1 OS=Mus musculus OX=10090 GN=Sptan1 PE=1 SV=4	KHEDFEK		189795	159697	211535	102363	177960	412813	127577	67557.2	48764.8	130007	94971.2	63331.4	54221.9	35498.9	40523.6	45060.5	94897.2	52584.3	22930.1	45628.7	33359.4	34270.6	20746.1	30774.7	48276.3	231816	211070	114820	46538	40681.5	43585.4	28571.4	87370	140823	82401.6	Used
	High	P16546	Spectrin alpha chain, non-erythrocytic 1 OS=Mus musculus OX=10090 GN=Sptan1 PE=1 SV=4	KHEDFDKAINVQEEK		5.04093e+06	6.40925e+06	8.97241e+06	5.92707e+06	1.2883e+07	1.67062e+07	5.66147e+06	1.36616e+06	1.55975e+06	6.66014e+06	1.16088e+07	3.49752e+06	2.30996e+06	1.8362e+06	1.0025e+06	2.17754e+06	2.17244e+06	825649	1.36782e+06	1.09352e+06	2.11329e+06	1.1707e+06	1.13673e+06	1.83491e+06	8.30379e+06	8333782	6.43513e+06	6.08273e+06	1.67774e+06	1.5315e+06	1.43168e+06	1.6978e+06	6.09843e+06	3.97872e+06	3.68199e+06	Used
	High	P16546	Spectrin alpha chain, non-erythrocytic 1 OS=Mus musculus OX=10090 GN=Sptan1 PE=1 SV=4	KHEDFDK		72267	75043.6	84552.2	70021	77974	139579	70519.5	19402.9	15010.7	68017.7	62652	31716.2	24703.8	12652.8	10687.6	14326.3	15025.4	7966.46	8584.74		10929.8	15805.7		9808.57	4713.14	72876.3	106704	71937.5	11922.5	10768.2			26023.8	52668.6	42034.2	Used
	High	P16546	Spectrin alpha chain, non-erythrocytic 1 OS=Mus musculus OX=10090 GN=Sptan1 PE=1 SV=4	KHEALMSDLSAYGSSIQALREQAQSCR	1xCarbamidomethyl [C26]																																				Not Used
	High	P16546	Spectrin alpha chain, non-erythrocytic 1 OS=Mus musculus OX=10090 GN=Sptan1 PE=1 SV=4	RLEAELAAHEPAIQGVLDTGKK		3.01362e+06	4.7903e+06	1.10756e+07	5.56107e+06	1.16236e+07	1.72873e+07	3.92176e+06	1.00545e+06	942019	5.02472e+06	1.15987e+07	3.17955e+06	3.18645e+06	2.07152e+06	1.13726e+06	2.48553e+06	2.48438e+06	1.11513e+06	1.56907e+06	1.31909e+06	2.52785e+06	1.39787e+06	1348134	1.52169e+06	6.0334e+06	5.41799e+06	2.43179e+06	1.90007e+06	1.4443e+06	1.20562e+06	1.47409e+06	1.42384e+06	4.73459e+06	2.32349e+06	2.86726e+06	Used
	High	P16546	Spectrin alpha chain, non-erythrocytic 1 OS=Mus musculus OX=10090 GN=Sptan1 PE=1 SV=4	CNSLEEIK	1xCarbamidomethyl [C1]	5.42159e+06	10571438	11279988	1.62944e+07	19540324	19646212	2.15416e+07	6.31377e+06	3.32519e+06	28679932	22481449	4979925	21764056	12547481	10049744	19404324	12425413	8.35044e+06	22347566	11588522	8731029	20790354	10485902	6.68687e+06	1.61216e+07	15774055	1.60943e+07	15299749	14025190	13440168	12924332	14169432	11602861	11017358	10323222	Used
	High	P16546	Spectrin alpha chain, non-erythrocytic 1 OS=Mus musculus OX=10090 GN=Sptan1 PE=1 SV=4	ENSLKTDDYGR		1.37975e+06	2.00886e+06	1.91722e+06	1.56884e+06	2.15131e+06	2.40377e+06	1.45123e+06	223832	278286	1.69427e+06	1.6756e+06	443661	731594	801131	535151	472984	819226	502507	665053	373988	441526	630992	740238	600636	1.07189e+06	1.17359e+06	1.4267e+06	1.21215e+06	667951	549270	644579	730075	1.07589e+06	1.21742e+06	889077	Used
	High	P16546	Spectrin alpha chain, non-erythrocytic 1 OS=Mus musculus OX=10090 GN=Sptan1 PE=1 SV=4	RLEAELAAHEPAIQGVLDTGK		1.65625e+06	1.97029e+06	4.7021e+06	2.38012e+06	4.61273e+06	5.56321e+06	1.8377e+06	465586	543819	1.95977e+06	4.8623e+06	1.22388e+06	1.54123e+06	2.42147e+06	2.35493e+06	1.85931e+06	2808472	2.55982e+06	1.03299e+06	2.55641e+06	3.44567e+06	767995	2.02775e+06	3.18646e+06	2.31803e+06	1.52993e+06	1.15686e+06	833775	1.93231e+06	1.88274e+06	1.79042e+06	2.06523e+06	2.44996e+06	1.81803e+06	1.32214e+06	Used
	High	P16546	Spectrin alpha chain, non-erythrocytic 1 OS=Mus musculus OX=10090 GN=Sptan1 PE=1 SV=4	KHEALMSDLSAYGSSIQALR	1xOxidation [M6]	60242.3	175360	194497	192020	334272	1.86984e+06	152963	46133	69618.6	150041	1.40341e+06	489537													1.19793e+06	470786	268584	122448								Used
	High	P16546	Spectrin alpha chain, non-erythrocytic 1 OS=Mus musculus OX=10090 GN=Sptan1 PE=1 SV=4	DLTSWVTEMK		9378490	15954971	14734981	9931955	18913574	23337656	10764065	5022627	4.01071e+06	12252054	14076290	5620538	2501683	2675388	1.44264e+06	2.73709e+06	2568524	1.15322e+06	1.93417e+06	1.71395e+06	2495568	1.53738e+06	1.43352e+06	1.48208e+06	12528532	11746955	12885804	11166399	1.75808e+06	1.69839e+06	1824329	1.74743e+06	7.39292e+06	5932029	5397155	Used
	High	P16546	Spectrin alpha chain, non-erythrocytic 1 OS=Mus musculus OX=10090 GN=Sptan1 PE=1 SV=4	ALCAEADR	1xCarbamidomethyl [C3]			660092							337353		310601	115302				115692												77559.6					216874	263604	Used
	High	P16546	Spectrin alpha chain, non-erythrocytic 1 OS=Mus musculus OX=10090 GN=Sptan1 PE=1 SV=4	MKTATDEAYKDPSNLQGK		3.19721e+06	5.16445e+06	4.85773e+06	4.55238e+06	6.34616e+06	7.04994e+06	3.9384e+06	1.51007e+06	1.40041e+06	3.73565e+06	1.19315e+07	2.02458e+06	1.14186e+06	8.38335e+06	312804	635794	1.21764e+06	333671	763604	437241	950884	844159	373762	849407	3.9635e+06	4200153	4.24725e+06	3.79985e+06	853596	598586	402284	934104	2.22527e+06	7.58282e+06	2.26904e+06	Used
	High	P16546	Spectrin alpha chain, non-erythrocytic 1 OS=Mus musculus OX=10090 GN=Sptan1 PE=1 SV=4	MKTATDEAYKDPSNLQGK	1xOxidation [M1]	224280	360866	354541	315613	458205	673530	224743		131449	311612	157823	181502													448533	359596	353250	338693					77365.9	100572		Used
	High	P16546	Spectrin alpha chain, non-erythrocytic 1 OS=Mus musculus OX=10090 GN=Sptan1 PE=1 SV=4	GKDLIGVQNLLK		1.21898e+07	2.1744e+07	3.27201e+07	1.6598e+07	29269341	38125688	18060283	1.04082e+07	8.8251e+06	1.76312e+07	27641952	1.42108e+07	5.58885e+06	5.00522e+06	2.97471e+06	4.83022e+06	4.97571e+06	2.5852e+06	3.29053e+06	3.5881e+06	4.89242e+06	3091035	2.99258e+06	3.49483e+06	2.39481e+07	23318825	2.21284e+07	2.15931e+07	4.10309e+06	3696470	4.24858e+06	3.70009e+06	13798640	11427539	1.12168e+07	Used
	High	P16546	Spectrin alpha chain, non-erythrocytic 1 OS=Mus musculus OX=10090 GN=Sptan1 PE=1 SV=4	DADETKEWIEEKNQALNTDNYGHDLASVQALQR		977796	1.40426e+06	2.17652e+06	451790	3.8763e+06	4.7744e+06	1.47352e+06	355593	378622	1.01893e+06	2.6096e+06	1.19413e+06													2081563	1.79482e+06	1.64315e+06	1.59454e+06					1.00027e+06	708063		Used
	High	P16546	Spectrin alpha chain, non-erythrocytic 1 OS=Mus musculus OX=10090 GN=Sptan1 PE=1 SV=4	ENLLEEQGSIALR		2.83884e+06	4.90918e+06	5.69081e+06	4.40948e+06	5.85643e+06	5.89977e+06	2.70543e+06	5.33249e+06	3.50522e+06	3.76244e+06	5.8771e+06	6.2063e+06	7.31531e+06	8.53176e+06	6.10022e+06	7.13692e+06	7.29931e+06	6.81405e+06	6.80268e+06	9.18062e+06	7.95809e+06	5.74474e+06	4437377	6.043e+06	4.59539e+06	5.28899e+06	3.86822e+06	3.80077e+06	6.20925e+06	6807765	6.76637e+06	7.09813e+06	4505567	5.01875e+06	5.22773e+06	Used
	High	P16546	Spectrin alpha chain, non-erythrocytic 1 OS=Mus musculus OX=10090 GN=Sptan1 PE=1 SV=4	DADETKEWIEEK		8.64024e+06	1.10433e+07	1.05356e+07	8.70844e+06	1.26085e+07	14965635	8.63301e+06	3.77965e+06	2.9563e+06	1.12222e+07	1.0123e+07	4651284	2.55002e+06	2.67787e+06	1.47891e+06	2.61189e+06	2.85638e+06	1.29253e+06	1.96724e+06	1.42591e+06	2.63681e+06	1.93308e+06	1.76603e+06	1.69468e+06	9.75635e+06	8702206	9338579	7778804	2.22896e+06	1.95768e+06	2.24717e+06	2.06327e+06	5537986	5122610	5.0961e+06	Used
	High	P16546	Spectrin alpha chain, non-erythrocytic 1 OS=Mus musculus OX=10090 GN=Sptan1 PE=1 SV=4	QQVAPMDDETGKELVLALYDYQEKSPR							500524	53387.8					96352.1														84313.7	63677.2									Used
	High	P16546	Spectrin alpha chain, non-erythrocytic 1 OS=Mus musculus OX=10090 GN=Sptan1 PE=1 SV=4	QQVAPMDDETGKELVLALYDYQEK	1xOxidation [M6]	737792	983693	1402016	1.04664e+06	1.40253e+06	1.97657e+06	1.17415e+06	454074	578439	1.06535e+06	1.09901e+06	1.05914e+06								111457					1.14893e+06	1.05051e+06	909338	947442					565241	417439	437909	Used
	High	P16546	Spectrin alpha chain, non-erythrocytic 1 OS=Mus musculus OX=10090 GN=Sptan1 PE=1 SV=4	SQLLGSAHEVQR		26653340	33383641	33165866	26680270	40776908	50383076	28043027	11599934	11626832	28462068	32761298	1.63347e+07	8.2675e+06	6.91963e+06	4.21487e+06	7.71988e+06	7821085	3.50149e+06	5.71277e+06	4.33502e+06	7.19295e+06	4.67392e+06	4.28571e+06	5.06625e+06	2.97468e+07	28002139	29223368	28242213	5.98214e+06	5.31881e+06	5.51112e+06	6.33248e+06	17979098	16599901	1.56336e+07	Used
	High	P16546	Spectrin alpha chain, non-erythrocytic 1 OS=Mus musculus OX=10090 GN=Sptan1 PE=1 SV=4	KHEALMSDLSAYGSSIQALR		4.73529e+06	8.23526e+06	1.68498e+07	7.54373e+06	1.83047e+07	2.4693e+07	6.19923e+06	1.39767e+06	1.1105e+06	7.49748e+06	2.20844e+07	6.81356e+06	4.44994e+06	3.47036e+06	1.60192e+06	3.70873e+06	3.07569e+06	1.21398e+06	2.80101e+06	1.95578e+06	4.13012e+06	2.05418e+06	1.75362e+06	2092695	1.31962e+07	1.16934e+07	6.21079e+06	4.53418e+06	1.87219e+06	1.75941e+06	2.43567e+06	2.19442e+06	8067621	4.33905e+06	4.43059e+06	Used
	High	P16546	Spectrin alpha chain, non-erythrocytic 1 OS=Mus musculus OX=10090 GN=Sptan1 PE=1 SV=4	QQVAPMDDETGKELVLALYDYQEK	1xDeamidated [Q]																																				Not Used
	High	P16546	Spectrin alpha chain, non-erythrocytic 1 OS=Mus musculus OX=10090 GN=Sptan1 PE=1 SV=4	DLTNVQNLQK		1.97637e+06	3.02785e+06	2966784	2.22852e+06	2.71528e+06	3.80826e+06	2.12069e+06	1.07099e+06	933923	2.62877e+06	2.54713e+06	1.37337e+06	502701	544601	266757	282526	461805	209871	326172	317579	431920	242710	343914	203166	2.44146e+06	1.99558e+06	2247024	2.18272e+06	408628	388025		492244	1.42433e+06	1.26266e+06	1.19523e+06	Used
	High	P16546	Spectrin alpha chain, non-erythrocytic 1 OS=Mus musculus OX=10090 GN=Sptan1 PE=1 SV=4	KFEEFQTDLAAHEER		6.26322e+06	9.67943e+06	1.21996e+07	8.40423e+06	1.49438e+07	1.75561e+07	8.91336e+06	3.6217e+06	3.72813e+06	7.97622e+06	9.88252e+06	6.01922e+06	2.37747e+06	2.46154e+06	1.28561e+06	2.10741e+06	2.46479e+06	1.02264e+06	1.59528e+06	1.5659e+06	2.19116e+06	1.49518e+06	1.41004e+06	1.31699e+06	1.05154e+07	1.07964e+07	9.54395e+06	8.72062e+06	1.66754e+06	1.90032e+06	1.51857e+06	1.56368e+06	6.7561e+06	4.96815e+06	4.78134e+06	Used
	High	P16546	Spectrin alpha chain, non-erythrocytic 1 OS=Mus musculus OX=10090 GN=Sptan1 PE=1 SV=4	TYLLDGSCMVEESGTLESQLEATKR	1xCarbamidomethyl [C8]	390001	845316	1.49898e+06	664607	1.67354e+06	2.38346e+06	753040			912917	1.73569e+06														1.05933e+06	70029.2										Used
	High	P16546	Spectrin alpha chain, non-erythrocytic 1 OS=Mus musculus OX=10090 GN=Sptan1 PE=1 SV=4	KFEEFQTDLAAHEERVNEVSQFAAK		3.46242e+06	4.99235e+06	9.13836e+06	5.45712e+06	1.38692e+07	1.71661e+07	3.88808e+06	1.13809e+06	1.62057e+06	3.91637e+06	1.17645e+07	3.32889e+06	2.14404e+06	1.81323e+06	753114	1.61752e+06	2.21963e+06	426762	1.42511e+06	1.31764e+06	1.86604e+06	1.36126e+06	1.26248e+06	1.56875e+06	7.21624e+06	7.77129e+06	4.50602e+06	3.68947e+06	1.69682e+06	901387	1.0319e+06	1.05381e+06	5.31507e+06	2.7879e+06	2.70348e+06	Used
	High	P16546	Spectrin alpha chain, non-erythrocytic 1 OS=Mus musculus OX=10090 GN=Sptan1 PE=1 SV=4	TYLLDGSCMVEESGTLESQLEATK	1xCarbamidomethyl [C8]; 1xDeamidated [Q19]																																				Not Used
	High	P16546	Spectrin alpha chain, non-erythrocytic 1 OS=Mus musculus OX=10090 GN=Sptan1 PE=1 SV=4	TYLLDGSCMVEESGTLESQLEATK	1xCarbamidomethyl [C8]	240998	355997	517572	431567	426729	923943	273409	152102	253974	339927	624788	231910	199012	117319	194311	150703	323701			130543	248843	185234	142110	212164	422577	630696	457253	305261	62335.6	279319	139583	119262	301021	273799	170689	Used
	High	P16546	Spectrin alpha chain, non-erythrocytic 1 OS=Mus musculus OX=10090 GN=Sptan1 PE=1 SV=4	QQVAPMDDETGK		1.31e+06	1.14402e+06	1.31091e+06	1.56489e+06	807582	1.33692e+06	1.68188e+06	231494	300152	1.6363e+06	970620	416866													889586	1.07175e+06	1.01224e+06	1.02147e+06					294730	477558		Used
	High	P16546	Spectrin alpha chain, non-erythrocytic 1 OS=Mus musculus OX=10090 GN=Sptan1 PE=1 SV=4	QQVAPMDDETGKELVLALYDYQEK		5.6045e+06	8495949	1.32391e+07	7.93678e+06	1.62065e+07	1.92826e+07	6.8955e+06	3.25985e+06	3.48114e+06	5.73477e+06	1.22463e+07	6.46238e+06	2.53675e+06	2616044	1.60892e+06	2.2891e+06	2857503	1.21064e+06	1.58388e+06	1.52959e+06	2.97355e+06	1.46304e+06	1.40056e+06	1.66676e+06	7.91719e+06	7.00504e+06	5.77016e+06	4.75646e+06	1.65983e+06	1771032	1.51858e+06	1.4728e+06	5.36711e+06	3.43771e+06	3.23778e+06	Used
	High	P16546	Spectrin alpha chain, non-erythrocytic 1 OS=Mus musculus OX=10090 GN=Sptan1 PE=1 SV=4	WTQLLANSATR		14833312	17193064	19220452	13338841	17184750	21601844	14943503	2.94377e+06	3.03539e+06	17233704	17035282	3.50646e+06	4356113	2.91912e+06	2.02101e+06	3679931	3.59457e+06	1.76636e+06	2.32305e+06	1.83602e+06	3.95263e+06	2.16636e+06	2.24111e+06	2952696	15355497	15242740	14051977	13680838	2.82195e+06	2.92777e+06	2955558	2.7657e+06	8667064	8.34977e+06	7290984	Used
	High	P16546	Spectrin alpha chain, non-erythrocytic 1 OS=Mus musculus OX=10090 GN=Sptan1 PE=1 SV=4	WTQLLANSATRK		977610	1.26998e+06	1.3045e+06	924223	1.25252e+06	1.50554e+06	807506	159881	178485	1.02705e+06	1.36834e+06	194705	209842								188024				695230	981729	910206	774742					456788	328207	381398	Used
	High	P16546	Spectrin alpha chain, non-erythrocytic 1 OS=Mus musculus OX=10090 GN=Sptan1 PE=1 SV=4	KHEAFETDFTVHKDR		3.77043e+06	2.53625e+06	7.8487e+06	4.76681e+06	7.7835e+06	1.14159e+07	4.31603e+06	298106	933839	3.66352e+06	8.48968e+06	1.52331e+06	1.82462e+06	1.17025e+06	757325	2.45328e+06	1.41464e+06	484157	1.58613e+06	1.13131e+06	1.48729e+06	1.60369e+06	1.35006e+06	462374	6.3368e+06	6.36532e+06	3.93848e+06	5.20717e+06	788978	987100	1.10441e+06	676766	4.6105e+06	2.3894e+06	1.73038e+06	Used
	High	P16546	Spectrin alpha chain, non-erythrocytic 1 OS=Mus musculus OX=10090 GN=Sptan1 PE=1 SV=4	KGDILTLLNSTNKDWWK	1xDeamidated [N9]	96280.8	219129	462218	260019	838444	932369	179421	45539.8	64825.5	168326	684712	206873		401292	384084	240904	129259	60998	74375.1	452278	107350	334049	317328	185900	712117	405060	168104	208950	77431.6	75994.7	83952.9	68672.3	222139	194963	358384	Used
	High	P16546	Spectrin alpha chain, non-erythrocytic 1 OS=Mus musculus OX=10090 GN=Sptan1 PE=1 SV=4	LHQFFRDMDDEESWIK		150648	152607	594861		272064	354590	73163.8	59435.1		89743.2		41920.1	160060	200712							322183		486194		147519		120127	76816.4		188352	248298	329938			166374	Used
	High	P16546	Spectrin alpha chain, non-erythrocytic 1 OS=Mus musculus OX=10090 GN=Sptan1 PE=1 SV=4	LHQFFRDMDDEESWIKEK			157627	731787	250815	1.12123e+06	2.17742e+06	128470		32825.1		1.35915e+06	125970	230797												593175	613810	204334							115639		Used
	High	P16546	Spectrin alpha chain, non-erythrocytic 1 OS=Mus musculus OX=10090 GN=Sptan1 PE=1 SV=4	ITALDEFATK		16486714	26833370	26888002	18027568	33583100	36815032	17782662	7822534	6.63944e+06	20436202	24486972	10268037	4857168	4985149	2.75296e+06	4.38086e+06	4.98701e+06	2.28463e+06	3.8796e+06	3118449	5.23918e+06	3.1609e+06	3.2111e+06	3666385	22506782	21139864	21075814	19044392	3.97222e+06	3.70979e+06	3.84043e+06	4108891	14568952	12385636	12285400	Used
	High	P16546	Spectrin alpha chain, non-erythrocytic 1 OS=Mus musculus OX=10090 GN=Sptan1 PE=1 SV=4	QQNFNTGIK		784298	1.36249e+06	1.46593e+06	735649	1.0136e+06	1.18995e+06	853011	415672	394173	1222784	1.19242e+06									133385	219231	137498	130740		946732	877019	800417	726767	188468	126745	135242		463184	344568	541215	Used
	High	P16546	Spectrin alpha chain, non-erythrocytic 1 OS=Mus musculus OX=10090 GN=Sptan1 PE=1 SV=4	LKDLNSQADSLMTSSAFDTSQVKEK				198345		342454	367095																					242188									Used
	High	P16546	Spectrin alpha chain, non-erythrocytic 1 OS=Mus musculus OX=10090 GN=Sptan1 PE=1 SV=4	LKDLNSQADSLMTSSAFDTSQVK	1xOxidation [M12]		179819	411786						146975			109748																								Used
	High	P16546	Spectrin alpha chain, non-erythrocytic 1 OS=Mus musculus OX=10090 GN=Sptan1 PE=1 SV=4	KGDILTLLNSTNKDWWK		4.18812e+06	6.87419e+06	1.40762e+07	1.02314e+07	2.24707e+07	2.05844e+07	5.33994e+06	1.16366e+06	1.13375e+06	4.76082e+06	1.89092e+07	4.14055e+06	3.90764e+06	4.04501e+06	2.04944e+06	4.45501e+06	3.89639e+06	2.21163e+06	3.13773e+06	2.68258e+06	4.39663e+06	2.84468e+06	2.01133e+06	2.20451e+06	1.09256e+07	8.78808e+06	5.06951e+06	4.29681e+06	2.10384e+06	2.34472e+06	2.43448e+06	2.5265e+06	6.51937e+06	3.6693e+06	3.50788e+06	Used
	High	P16546	Spectrin alpha chain, non-erythrocytic 1 OS=Mus musculus OX=10090 GN=Sptan1 PE=1 SV=4	LKDLNSQADSLMTSSAFDTSQVK		3.03882e+06	5.24291e+06	7179253	3.92371e+06	6.0812e+06	8.10865e+06	4778812	1.88517e+06	2.0413e+06	4.06302e+06	4924904	2.48886e+06	1.42195e+06	1.42531e+06	553080	1.09679e+06	1.1396e+06	549164	1.05009e+06	742287	899935	528768	622648	796420	6.38842e+06	4.74673e+06	4.20312e+06	3.9835e+06	812626	573917	827211	964780	2.64074e+06	2444455	2.3364e+06	Used
	High	P16546	Spectrin alpha chain, non-erythrocytic 1 OS=Mus musculus OX=10090 GN=Sptan1 PE=1 SV=4	DMDDEESWIKEK		5.58168e+06	7.28247e+06	8.15833e+06	5.06533e+06	8666188	9.4304e+06	5.78496e+06	1.56943e+06	1.97091e+06	6833393	8.43657e+06	2.44606e+06	1.75315e+06	1.58243e+06	795752	944676	1.37067e+06	699873	730362	686067	1.48894e+06	987978	641376	951825	6.16455e+06	6.45257e+06	5.51064e+06	5.41426e+06	1.18219e+06	1.12158e+06	1.26769e+06	1.15045e+06	3.65488e+06	3.8618e+06	2.86251e+06	Used
	High	P16546	Spectrin alpha chain, non-erythrocytic 1 OS=Mus musculus OX=10090 GN=Sptan1 PE=1 SV=4	CTELNQAWTSLGK	1xCarbamidomethyl [C1]	900761	3.20784e+06	3778627	1.65588e+06	4700590	5353386	1.30923e+06	842167	932052	2243047	4.01731e+06	1.21539e+06													2724969	2982744	2.5468e+06	2.18466e+06					1.89871e+06	1.40247e+06	1.33035e+06	Used
	High	P16546	Spectrin alpha chain, non-erythrocytic 1 OS=Mus musculus OX=10090 GN=Sptan1 PE=1 SV=4	DMDDEESWIK		4.28959e+06	6.62433e+06	6.70135e+06	4542035	7017399	8554904	4920630	1751846	1972634	6052504	6696632	2.04706e+06	1395029	1.20398e+06	700866	1.67674e+06	1.29702e+06	547614	854804	716916	1.5634e+06	694673	867487	722159	4.95259e+06	5.14674e+06	4745285	4374427	987475	820853	1.15844e+06	939226	3.22353e+06	2690702	2502989	Used
	High	P16546	Spectrin alpha chain, non-erythrocytic 1 OS=Mus musculus OX=10090 GN=Sptan1 PE=1 SV=4	EQLMASDDFGR		1.34475e+06	1.87341e+06	1.9925e+06	1.29764e+06	1.82593e+06	3.03724e+06	1.21568e+06	498254	461960	1.69642e+06	1.41941e+06	767076									112943				1.39144e+06	1.46422e+06	1392046	1.34996e+06	150130				834447	799958	726547	Used
	High	P16546	Spectrin alpha chain, non-erythrocytic 1 OS=Mus musculus OX=10090 GN=Sptan1 PE=1 SV=4	GEIDAHEDSFK		742157	2.27252e+06	1.79044e+06	1.62362e+06	2.23963e+06	2.47933e+06	870129	642614	512092	2.00275e+06	785968	852614	699516	451531	225081	582965			184802				194499		913589	1.64197e+06	1.66864e+06	1.60096e+06	174918		282547		924268	895457	465165	Used
	High	P16546	Spectrin alpha chain, non-erythrocytic 1 OS=Mus musculus OX=10090 GN=Sptan1 PE=1 SV=4	GEIDAHEDSFKSADESGQALLAASHYASDEVREK																																					Not Used
	High	P16546	Spectrin alpha chain, non-erythrocytic 1 OS=Mus musculus OX=10090 GN=Sptan1 PE=1 SV=4	NNHHEENISSK		138025	201865	68608.4	150045	199223	288477	97061.2	70780.9	81356.3	98732	173881	77047.1	77824.2	68057.8	49736.1	63614.1	53840.4	43513.8	36113.9	52788	69687.2	41849.7	48987.3	54532.2	27963.4	103333	107249	126173	66189.8	50422.9	49158.5	47672.5	3296.04	109838	129833	Used
	High	P16546	Spectrin alpha chain, non-erythrocytic 1 OS=Mus musculus OX=10090 GN=Sptan1 PE=1 SV=4	CTELNQAWTSLGKR	1xCarbamidomethyl [C1]	376377	1.33028e+06	1.36029e+06	682658	1.78968e+06	2686430	614924	228410	289830	686224	1.92478e+06	325965		311487	268605	324936	229254	199454	292926		265550		187187	240949	1.36817e+06	1.05666e+06	1.12068e+06	1.07935e+06	307765	368908	300793	244743	709086	505193	623420	Used
	High	P16546	Spectrin alpha chain, non-erythrocytic 1 OS=Mus musculus OX=10090 GN=Sptan1 PE=1 SV=4	GKDLIGVQNLLKK		3.93184e+06	5.08762e+06	7.23876e+06	4.7821e+06	8.81678e+06	1.11212e+07	4.27309e+06	2.10241e+06	2.31179e+06	3.49969e+06	7.80074e+06	3.82605e+06	930828	1.09909e+06	492674	1.19406e+06	1.07562e+06	418829	719447	487600	975692	569045	375113	926240	6.03702e+06	6438043	5.78099e+06	5732320	722668	850084	935060	619790	3.62576e+06	2.80391e+06	2.35407e+06	Used
	High	P16546	Spectrin alpha chain, non-erythrocytic 1 OS=Mus musculus OX=10090 GN=Sptan1 PE=1 SV=4	KGDILTLLNSTNK		984700	1.57962e+06	1909796	1.13445e+06	1.99046e+06	2.49943e+06	1.26616e+06	759488	694918	1.12069e+06	1.49431e+06	1.0178e+06				141447				265628	243376		161373		1.56698e+06	1.68229e+06	1.5581e+06	1.59572e+06	142500		243419		864341	635323	1.06648e+06	Used
	High	P16546	Spectrin alpha chain, non-erythrocytic 1 OS=Mus musculus OX=10090 GN=Sptan1 PE=1 SV=4	ECEDVMDWINDKEAIVTSEELGQDLEHVEVLQK	1xCarbamidomethyl [C2]	1.44184e+06	1.5666e+06	3.35236e+06	2.70946e+06	5.69333e+06	6296296	547678	564719	518728	607684	4.42368e+06	1.41415e+06					310248		232207		1.31708e+06				1.47866e+06	1.39518e+06	781767	817906	307581	261372	194216	134765	558443	824364	370120	Used
	High	P16546	Spectrin alpha chain, non-erythrocytic 1 OS=Mus musculus OX=10090 GN=Sptan1 PE=1 SV=4	KHEAFETDFTVHK		1.4528e+06	1.46645e+06	3.33311e+06	2.14065e+06	3.23791e+06	4.17607e+06	1.71091e+06	245050	357343	1.82733e+06	3.5008e+06	741037	695191	566989	519958	507940	372993	186488	648796	173122	930200		303745	227044	3.10041e+06	2.53677e+06	1929391	1.58654e+06	630107	509892	491019	592517	1.86756e+06	920806	1.13328e+06	Used
	High	P16546	Spectrin alpha chain, non-erythrocytic 1 OS=Mus musculus OX=10090 GN=Sptan1 PE=1 SV=4	KHALLEADVAAHQDRIDGITIQAR				1.66259e+06		2.53675e+06	5.2279e+06					2.9931e+06	450078													473290	504320							343975			Used
	High	P16546	Spectrin alpha chain, non-erythrocytic 1 OS=Mus musculus OX=10090 GN=Sptan1 PE=1 SV=4	KHALLEADVAAHQDR		948232	546339	903246	1.28259e+06	982379	1.5082e+06	1.35093e+06	64845.1	239102	2.12141e+06	899681	562376				129640									702818	681325	503439	436483	142962				1.29577e+06	763964	848398	Used
	High	P16546	Spectrin alpha chain, non-erythrocytic 1 OS=Mus musculus OX=10090 GN=Sptan1 PE=1 SV=4	ERELELQKEQR		1.58554e+06	1.77342e+06	1.69068e+06	1.46897e+06	2.59442e+06	2.6614e+06	1.4881e+06	204110	187515	1.82493e+06	2.15759e+06	233705	367854			341642	427783	168190	249180		373512	291215	176583		1.33684e+06	1.50328e+06	1.5955e+06	1.59339e+06	305048		284204		995122	750176	769748	Used
	High	P16546	Spectrin alpha chain, non-erythrocytic 1 OS=Mus musculus OX=10090 GN=Sptan1 PE=1 SV=4	ERELELQK		1.33622e+06	1.59529e+06	1.49989e+06	1.23121e+06	1.67725e+06	2.04023e+06	1.25061e+06	170819	134111	1637839	1.62307e+06	211752	410323	394720	232238	298019	402855		248448		298154		164996	257358	886718	1.11935e+06	1.19803e+06	1154774	266532		184980	303360	720430	795889	618427	Used
	High	P16546	Spectrin alpha chain, non-erythrocytic 1 OS=Mus musculus OX=10090 GN=Sptan1 PE=1 SV=4	MKGLNGKVSDLEK	1xDeamidated [N5]	198935	298388	368403	253745	377731	592269	252675		78319.5	257946	485943	45085.3													305823	262485	332799	295792								Used
	High	P16546	Spectrin alpha chain, non-erythrocytic 1 OS=Mus musculus OX=10090 GN=Sptan1 PE=1 SV=4	NQALNTDNYGHDLASVQALQR	1xDeamidated [N/Q]	346023	494702	225088	434616	381950	348386	191257			160007	271551	117007					186342								299354	196239	234727	258959			123616				95754.3	Used
	High	P16546	Spectrin alpha chain, non-erythrocytic 1 OS=Mus musculus OX=10090 GN=Sptan1 PE=1 SV=4	ECEDVMDWINDK	1xCarbamidomethyl [C2]	124437	360230	329494	201876	321411	486784	142540	115838	126007	265844	273801	148174													245305	223898	271219	241630					153666	114985	110720	Used
	High	P16546	Spectrin alpha chain, non-erythrocytic 1 OS=Mus musculus OX=10090 GN=Sptan1 PE=1 SV=4	LKGLALQR		6.08201e+06	8855501	8.15437e+06	7144681	12711475	14042458	6.37898e+06	2.68703e+06	2644597	7.88194e+06	9066418	3.54852e+06	1.5654e+06	1534203	857440	1.5466e+06	1.61353e+06	855698	1.02878e+06	959809	1.50827e+06	928000	772231	1.15906e+06	6.9001e+06	7.17128e+06	7715718	6.85031e+06	1.22227e+06	1.24766e+06	1.08276e+06	1.14365e+06	4228022	4119322	3.50703e+06	Used
	High	P16546	Spectrin alpha chain, non-erythrocytic 1 OS=Mus musculus OX=10090 GN=Sptan1 PE=1 SV=4	ECEDVMDWINDKEAIVTSEELGQDLEHVEVLQKK	1xCarbamidomethyl [C2]						169757																														Used
	High	P16546	Spectrin alpha chain, non-erythrocytic 1 OS=Mus musculus OX=10090 GN=Sptan1 PE=1 SV=4	GDILTLLNSTNK																																					Not Used
	High	P16546	Spectrin alpha chain, non-erythrocytic 1 OS=Mus musculus OX=10090 GN=Sptan1 PE=1 SV=4	GDILTLLNSTNKDWWK		161366	172588	448050	322604	547227	617453	198324	34937.9	52425.8	130669	429804	177141	95257.7		69991.1										330688	238773	189152	130388				37463.5	168626	79824.5	101533	Used
	High	P16546	Spectrin alpha chain, non-erythrocytic 1 OS=Mus musculus OX=10090 GN=Sptan1 PE=1 SV=4	ECEDVMDWINDKEAIVTSEELGQDLEHVEVLQK	1xCarbamidomethyl [C2]; 1xDeamidated [Q32]; 1xOxidation [M6]																																				Not Used
	High	P16546	Spectrin alpha chain, non-erythrocytic 1 OS=Mus musculus OX=10090 GN=Sptan1 PE=1 SV=4	ECEDVMDWINDKEAIVTSEELGQDLEHVEVLQK	1xCarbamidomethyl [C2]; 1xOxidation [M6]			35204.3		277277	236396			14294		64242.2	21145.6	75081.1	76673.6	84225.7			40501	47407				104617		21797.2	80681.9			37653.6		38147.6		50554.6	21643.2	35776.4	Used
	High	P16546	Spectrin alpha chain, non-erythrocytic 1 OS=Mus musculus OX=10090 GN=Sptan1 PE=1 SV=4	ECEDVMDWINDKEAIVTSEELGQDLEHVEVLQK	1xCarbamidomethyl [C2]; 1xDeamidated [N10]		2.1851e+06	34142.8						45754.6	80131.4	45875.5	55215.6							510712	454226																Used
	High	P16546	Spectrin alpha chain, non-erythrocytic 1 OS=Mus musculus OX=10090 GN=Sptan1 PE=1 SV=4	EQADYCVSHMKPYVDGK	1xCarbamidomethyl [C6]	3.62339e+06	6.64991e+06	7.185e+06	5.03614e+06	9.50945e+06	1.08868e+07	4.35677e+06	550643	814671	4.84457e+06	7.78515e+06	843856	1.30373e+06	1.24549e+06	757913	1.7012e+06	1.47045e+06	274230	836635	849611	1.25547e+06	1.03333e+06	951479	935129	5.24178e+06	4.82173e+06	5.51544e+06	4.53248e+06	1.17509e+06	714088	1.34229e+06	1.01196e+06	2.73385e+06	2.91017e+06	2517710	Used
	High	P16546	Spectrin alpha chain, non-erythrocytic 1 OS=Mus musculus OX=10090 GN=Sptan1 PE=1 SV=4	NQALNTDNYGHDLASVQALQR		1.17676e+07	1.56698e+07	1.87154e+07	1.28479e+07	2.02808e+07	2.6714e+07	1.23462e+07	6211467	5.69415e+06	1.16658e+07	1.72904e+07	7282117	6.04759e+06	4.81964e+06	3.44482e+06	5.71653e+06	6.15917e+06	2.63005e+06	4684848	4.06907e+06	5.55331e+06	4.82264e+06	3.35558e+06	3.56039e+06	1.60328e+07	1.57328e+07	12755266	1.35395e+07	4.81193e+06	5.19317e+06	4.32318e+06	4.1557e+06	9.91983e+06	9.35699e+06	8.05132e+06	Used
	High	P16546	Spectrin alpha chain, non-erythrocytic 1 OS=Mus musculus OX=10090 GN=Sptan1 PE=1 SV=4	DVEDEETWIREKEPIAASTNR		115049	117513	297980		268327	537172				197166	519389	160557													284125	318471	228650	130256								Used
	High	P16546	Spectrin alpha chain, non-erythrocytic 1 OS=Mus musculus OX=10090 GN=Sptan1 PE=1 SV=4	DADETKEWIEEKNQALNTDNYGHDLASVQALQR	1xDeamidated [N20]		156884	166895	108845							227329															189628	112392	121134								Used
	High	P16546	Spectrin alpha chain, non-erythrocytic 1 OS=Mus musculus OX=10090 GN=Sptan1 PE=1 SV=4	ADVVESWIGEKENSLKTDDYGR		4.04489e+06	4.55768e+06	7.35568e+06	4.61649e+06	7.81702e+06	7.84046e+06	4651556	1.04169e+06	1.31064e+06	3.67819e+06	7.33162e+06	1.30746e+06	1.56646e+06	1.86274e+06	830786	1.79213e+06	1.89769e+06	1.07638e+06	1.38705e+06	1.2282e+06	1.83771e+06	1.2309e+06	1.2681e+06	1.36856e+06	5.00628e+06	4.50497e+06	4.7672e+06	4.76876e+06	1.54555e+06	1445837	1.55864e+06	1.22066e+06	3.33128e+06	2.75746e+06	3.11982e+06	Used
	High	P16546	Spectrin alpha chain, non-erythrocytic 1 OS=Mus musculus OX=10090 GN=Sptan1 PE=1 SV=4	GLVSSDELAKDVTGAEALLER		6.59904e+06	9.37552e+06	15688787	1.05996e+07	1.89614e+07	22848782	9.43272e+06	2.09933e+06	2.21982e+06	8.12738e+06	17761689	4.839e+06	3.63435e+06	2.91515e+06	1.84789e+06	3.16334e+06	3.50659e+06	1.77545e+06	2.23738e+06	2.06683e+06	3.43636e+06	1.99683e+06	2.24598e+06	2.34982e+06	1.03023e+07	8.82232e+06	6.86234e+06	5.88017e+06	1.8327e+06	2.63353e+06	1.99573e+06	2.35223e+06	7.48887e+06	5.17721e+06	5.43255e+06	Used
	High	P16546	Spectrin alpha chain, non-erythrocytic 1 OS=Mus musculus OX=10090 GN=Sptan1 PE=1 SV=4	GLVSSDELAK		4720372	7.26968e+06	7491479	5.11783e+06	8230868	9284612	4731954	2.04371e+06	2294755	6.78089e+06	6958826	2.54043e+06	1.78346e+06	1.51633e+06	990078	1.80242e+06	1.80087e+06	755917	1.28574e+06	1.10877e+06	1.61642e+06	1137092	1.05902e+06	1.01642e+06	6.60053e+06	5335599	5.66545e+06	5.53767e+06	1.17898e+06	1.48969e+06	1.37219e+06	1.23277e+06	4294053	3335850	3.74623e+06	Used
	High	P16546	Spectrin alpha chain, non-erythrocytic 1 OS=Mus musculus OX=10090 GN=Sptan1 PE=1 SV=4	TKQDEVNAAWQR		1.16665e+07	1.84008e+07	16920351	12617348	23658183	26247942	12049350	5.33098e+06	5.40372e+06	1.61624e+07	17251207	7471785	3.37701e+06	3.38009e+06	1881619	3025957	3.39417e+06	1.53439e+06	2.33999e+06	1.91187e+06	3.09565e+06	2.00165e+06	1.62325e+06	2.35509e+06	1.43798e+07	1.56101e+07	14532520	1.3962e+07	2.94856e+06	2.36495e+06	2293407	2.13244e+06	8.02717e+06	8.54875e+06	6.99427e+06	Used
	High	P16546	Spectrin alpha chain, non-erythrocytic 1 OS=Mus musculus OX=10090 GN=Sptan1 PE=1 SV=4	AINVQEEK		11192312	17205214	16331451	11165067	18137392	22622330	11913135	3.93853e+06	4.24062e+06	15844752	15678314	5.28384e+06													12507470	12402911	12994723	11728977					10567893	9464002	9418415	Used
	High	P16546	Spectrin alpha chain, non-erythrocytic 1 OS=Mus musculus OX=10090 GN=Sptan1 PE=1 SV=4	YEALKEPMVARK																																					Not Used
	High	P16546	Spectrin alpha chain, non-erythrocytic 1 OS=Mus musculus OX=10090 GN=Sptan1 PE=1 SV=4	YEALKEPMVAR	1xOxidation [M8]	620632	596227	743600	546661	2.41762e+06	2.70826e+06	647883	324805	426416	77890.1	1.38123e+06	571682				173579									952708	741049	844125	778687					531455	736370	396592	Used
	High	P16546	Spectrin alpha chain, non-erythrocytic 1 OS=Mus musculus OX=10090 GN=Sptan1 PE=1 SV=4	YEALKEPMVAR		2.22382e+07	3.50789e+07	3.16712e+07	16952420	4.49428e+07	5.12938e+07	2.53104e+07	1.29736e+07	1.0583e+07	2.36733e+07	37250248	1.82174e+07	7890461	7196149	4.36106e+06	5.58123e+06	5979853	10338.4	4.9943e+06	3.79232e+06	5.61793e+06	70571.3		4244516	2.97065e+07	2.94592e+07	29638811	2.70563e+07	4305013	4.11357e+06	4811723	4620704	19787783	1.81699e+07	1.75432e+07	Used
	High	P16546	Spectrin alpha chain, non-erythrocytic 1 OS=Mus musculus OX=10090 GN=Sptan1 PE=1 SV=4	SSLSSAQADFNQLAELDR		1.05908e+07	11609985	15995445	1.10227e+07	1.42826e+07	1.70486e+07	1.16678e+07	1.4998e+06	1.71146e+06	1.06595e+07	1.47869e+07	2.20885e+06	3.28188e+06	2.59919e+06	1.59421e+06	2.90529e+06	2.78556e+06	1.35797e+06	2.21299e+06	1.8756e+06	3.33371e+06	1.81862e+06	1.95551e+06	2.30254e+06	1.19478e+07	8.31334e+06	1.11527e+07	9.41287e+06	2.35198e+06	2.32823e+06	2.49673e+06	2.22793e+06	6.23427e+06	5.46255e+06	4969454	Used
	High	P16546	Spectrin alpha chain, non-erythrocytic 1 OS=Mus musculus OX=10090 GN=Sptan1 PE=1 SV=4	SLGYDLPMVEEGEPDPEFEAILDTVDPNR		106096		117259	74059.1	171842	159790	202688		76924.8	379367		35005								147044				93360.8	86815		24287.1					155842		147987		Used
	High	P16546	Spectrin alpha chain, non-erythrocytic 1 OS=Mus musculus OX=10090 GN=Sptan1 PE=1 SV=4	ELVLALYDYQEK			420984	554842		373633	507001		135211	102328	250158		252808													244262											Used
	High	P16546	Spectrin alpha chain, non-erythrocytic 1 OS=Mus musculus OX=10090 GN=Sptan1 PE=1 SV=4	AKLGDSHDLQR		1.9879e+06	2.76926e+06	2.62688e+06	1.95674e+06	3.58239e+06	4.08504e+06	2.0279e+06	836014	820387	2277164	3.09676e+06	1.3149e+06	537904	433802	177503	385515	362024	210740	314088	228974	418309	329215	246250	343523	2.07788e+06	2.25353e+06	2.3758e+06	2.32993e+06	296974	354355	324615	274425	902112	1.32063e+06	1.09354e+06	Used
	High	P16546	Spectrin alpha chain, non-erythrocytic 1 OS=Mus musculus OX=10090 GN=Sptan1 PE=1 SV=4	AKLSELNQK		449891	599726	584741	496952	712492	831823	396775	258820	196345	401523	586707	336677													471392	472763	578106	546298			86480.8		228029	216300	180342	Used
	High	P16546	Spectrin alpha chain, non-erythrocytic 1 OS=Mus musculus OX=10090 GN=Sptan1 PE=1 SV=4	AKLSELNQKWEALK																																					Not Used
	High	P16546	Spectrin alpha chain, non-erythrocytic 1 OS=Mus musculus OX=10090 GN=Sptan1 PE=1 SV=4	LGDSHDLQR		8980740	14140143	10295184	9178862	14160096	18103748	9559605	3.03328e+06	3.09743e+06	13486219	11079161	4.07672e+06	2.65885e+06	2.19605e+06	1.40831e+06	2.28365e+06	2.21708e+06	971290	1.49878e+06	1.1069e+06	1.79514e+06	1.45446e+06	1.31626e+06	1.59696e+06	6475501	9068598	10272895	9070986	1.91108e+06	1.69144e+06	1.58553e+06	1.47037e+06	4.619e+06	5.24422e+06	4376459	Used
	High	P16546	Spectrin alpha chain, non-erythrocytic 1 OS=Mus musculus OX=10090 GN=Sptan1 PE=1 SV=4	NVEDIELWLYEVEGHLASDDYGKDLTNVQNLQK																																					Not Used
	High	P16546	Spectrin alpha chain, non-erythrocytic 1 OS=Mus musculus OX=10090 GN=Sptan1 PE=1 SV=4	SSEEIESAFR		14579373	15770219	17373174	13510595	16860812	19719468	15079086	1.63319e+06	1.43137e+06	18300334	15314549	1.58713e+06	4.04505e+06	3.66631e+06	1.89049e+06	3.51193e+06	3496343	1.56605e+06	2851940	2498684	3.74315e+06	2.42893e+06	2.33694e+06	2.583e+06	12799726	13194097	12758149	12417422	2718912	2.8343e+06	2.72063e+06	3.10223e+06	8.23637e+06	7396291	7133765	Used
	High	P16546	Spectrin alpha chain, non-erythrocytic 1 OS=Mus musculus OX=10090 GN=Sptan1 PE=1 SV=4	REELITNWEQIR		1.24828e+07	1.77146e+07	23749907	16458643	33092154	34836890	1.50046e+07	5.98198e+06	5.68932e+06	1.48653e+07	26365305	9.31994e+06	6.45931e+06	5.76474e+06	3.43262e+06	5911901	5.1407e+06	2.22151e+06	1.10503e+06	3.3489e+06	5.86809e+06	3.49976e+06	3.38016e+06	3.89653e+06	20350906	19797381	1.80774e+07	1.68323e+07	4.76643e+06	4.25453e+06	3.92435e+06	2.87162e+06	1.26992e+07	9995019	9.00558e+06	Used
	High	P16546	Spectrin alpha chain, non-erythrocytic 1 OS=Mus musculus OX=10090 GN=Sptan1 PE=1 SV=4	FNRDVDETIGWIK		7.98007e+06	1.01781e+07	1.63006e+07	9.42656e+06	2.14457e+07	2.2623e+07	9.24723e+06	3.84065e+06	3.20441e+06	7.50511e+06	1.56944e+07	6.29863e+06	3.58794e+06	2.99149e+06	1.54053e+06	3.39364e+06	3.40949e+06	1.5314e+06	1.8989e+06	2.20481e+06	3.42638e+06	1.75444e+06	1.60785e+06	2.14445e+06	1.28084e+07	1.19064e+07	1.07535e+07	1.03106e+07	2.17063e+06	2.27844e+06	2.40694e+06	1.99378e+06	7.7326e+06	6.35083e+06	6.32797e+06	Used
	High	P16546	Spectrin alpha chain, non-erythrocytic 1 OS=Mus musculus OX=10090 GN=Sptan1 PE=1 SV=4	DCEQAENWMAAR	1xCarbamidomethyl [C2]	4.08666e+06	7.39041e+06	7.29753e+06	5.10674e+06	7.78989e+06	1.01247e+07	4.33645e+06	1.58489e+06	1.586e+06	6.69412e+06	7.31041e+06	2.05598e+06	1.31138e+06	1.24371e+06	757183	1.19823e+06	1339340	570381	923230	647821	1.36197e+06	885916	624739	894332	5.38914e+06	6.0702e+06	5.52352e+06	5.08499e+06	1.01721e+06	978684	987510	919223	3.2877e+06	3.2057e+06	2.31371e+06	Used
	High	P16546	Spectrin alpha chain, non-erythrocytic 1 OS=Mus musculus OX=10090 GN=Sptan1 PE=1 SV=4	VLETAEDIQERR		5195628	5.89191e+06	6.29643e+06	5428473	7.96505e+06	1.02141e+07	5.46087e+06	1.62075e+06	1.82864e+06	5.64816e+06	6.51731e+06	2.62265e+06	1.4792e+06	1.10918e+06	423248	1.12484e+06	1.41141e+06	644578	877017	585232	1.38002e+06	873991	574140	1.09972e+06	5.66082e+06	5.17076e+06	5.3307e+06	5102479	939536	981564	847590	1.21013e+06	3.55397e+06	3.09165e+06	2.81335e+06	Used
	High	P16546	Spectrin alpha chain, non-erythrocytic 1 OS=Mus musculus OX=10090 GN=Sptan1 PE=1 SV=4	DVTGAEALLER		2.42497e+07	31360975	2.68635e+07	2.95338e+07	49332404	28682384	12389598	41739772	16426667	1.63793e+07	3.41235e+07	33988796	1.46101e+06	1.50606e+06	950750	1291139	1.77857e+06	790340	1.21427e+06	269281	1.44738e+06	604050	375995	808893	30985244	3.00001e+07	2.87865e+07	2.74107e+07		987564	1.06529e+06	1.08665e+06	1.68604e+07	1.4861e+07	1.47634e+07	Used
	High	P16546	Spectrin alpha chain, non-erythrocytic 1 OS=Mus musculus OX=10090 GN=Sptan1 PE=1 SV=4	LFGAAEVQR		19767474	2.97791e+07	27076960	20711916	4.18845e+07	4.73193e+07	21108678	9793327	8978489	28420220	3.08478e+07	1.21895e+07	7288337	6368353	3.5117e+06	6.58451e+06	6921289	3138738	5859054	4533438	6.87428e+06	3.96506e+06	3662523	4.68158e+06	26699864	2.34487e+07	25020624	23085300	4.92046e+06	5067446	5048576	4991229	17777940	1.3612e+07	13997167	Used
	High	P16546	Spectrin alpha chain, non-erythrocytic 1 OS=Mus musculus OX=10090 GN=Sptan1 PE=1 SV=4	LLVSSEDYGRDLTGVQNLR		3.88569e+06	5.11863e+06	6.42678e+06	3.57827e+06	6.62932e+06	8.53731e+06	4.45819e+06	1.52566e+06	1.85544e+06	4.08251e+06	7.27059e+06	2.57821e+06	1811155	1.09304e+06	787855	1.13383e+06	1.2668e+06	572810	798518	1535567	1.32275e+06	672405	742637	1.3745e+06	5.14e+06	4.50223e+06	4.52569e+06	4.25966e+06	934276	884992	960928	1.09311e+06	2810227	2.1461e+06	2.39361e+06	Used
	High	P16546	Spectrin alpha chain, non-erythrocytic 1 OS=Mus musculus OX=10090 GN=Sptan1 PE=1 SV=4	ELPTAFDYVEFTR		8.61264e+06	10735379	9.78851e+06	8.00044e+06	1.08267e+07	1.09474e+07	9.99948e+06	1.05565e+06	942038	9.48032e+06	9.35845e+06	1.20541e+06	2474714	2269926	1.28103e+06	2.7041e+06	2.32152e+06	1.18375e+06	1.88186e+06	1.51218e+06	2.37038e+06	1.90836e+06	1324024	1.40094e+06	8.51914e+06	7.6334e+06	7046418	6.36793e+06	1.67857e+06	1.66073e+06	1.56712e+06	1.75208e+06	4.05569e+06	3.62109e+06	3.42718e+06	Used
	High	P16546	Spectrin alpha chain, non-erythrocytic 1 OS=Mus musculus OX=10090 GN=Sptan1 PE=1 SV=4	EELITNWEQIR		1.40116e+06	2.21152e+06	2.19531e+06	1.5903e+06	2.53658e+06	3.36029e+06	1.53215e+06	594308	649439	1.45609e+06	2.18052e+06	865769	559068	411572	257958	344143	380906		376878	216217	399707	220086	250259	359176	2.20079e+06	1883282	1.79872e+06	1.69123e+06	312732		256224	290853	859349	998933	919510	Used
	High	P16546	Spectrin alpha chain, non-erythrocytic 1 OS=Mus musculus OX=10090 GN=Sptan1 PE=1 SV=4	GNAMVEEGHFAAEDVKAK		1.28009e+06	1.66312e+06	2.3045e+06	1.36159e+06	2.4481e+06	4229935	1.54401e+06	684085	856674	1.07822e+06	2.74797e+06	1.63693e+06		188795										137188	1.87297e+06	1.88726e+06	1.85404e+06	1.64283e+06					1.12044e+06	1.05396e+06	906628	Used
	High	P16546	Spectrin alpha chain, non-erythrocytic 1 OS=Mus musculus OX=10090 GN=Sptan1 PE=1 SV=4	LLEATELKGIK		1.56511e+06	2.164e+06	2.84313e+06	1.40227e+06	3.22968e+06	4.2596e+06	1.67328e+06	678126	659828	1.72981e+06	3.31006e+06	1.39127e+06	579557	374566	220997	313359	247284	192229	299382	226365	510153	288746		209852	2.28784e+06	1.92929e+06	1.82763e+06	1.9449e+06	234752		339679	272906	1.19134e+06	1.18616e+06	1.29461e+06	Used
	High	P16546	Spectrin alpha chain, non-erythrocytic 1 OS=Mus musculus OX=10090 GN=Sptan1 PE=1 SV=4	AKLDENSAFLQFNWK		693143	680441	1.37844e+06	945090	1.80936e+06	2.54901e+06	790512		58799.4	657923	2.16234e+06	300155	294782	267559		1.20716e+06	488346	198423	129603	236778		641451			1.04584e+06	1.01068e+06	547488	511316	335271	237495	197196		588879		82557.2	Used
	High	P16546	Spectrin alpha chain, non-erythrocytic 1 OS=Mus musculus OX=10090 GN=Sptan1 PE=1 SV=4	LLEATELK		12834549	20546584	20902706	13262159	25013434	28285502	13482106	7421379	6597400	16651483	19861992	8416244	3.8139e+06	3.87024e+06	2.07519e+06	3.39356e+06	3409258	1.47984e+06	2.78284e+06	2.50326e+06	3.39476e+06	2.18627e+06	2.20554e+06	2.18334e+06	1.69341e+07	18858288	17802586	15124767	2.47937e+06	2.78761e+06	3.08522e+06	3.13579e+06	9.12451e+06	8305813	9315386	Used
	High	P16546	Spectrin alpha chain, non-erythrocytic 1 OS=Mus musculus OX=10090 GN=Sptan1 PE=1 SV=4	GNAMVEEGHFAAEDVK	1xOxidation [M4]	682879	696674	740238	798432	1.30377e+06	1.06924e+06	670533	298058	437388	229798	638485	439296													775286	686890	758927	785667					437256	383874	361080	Used
	High	P16546	Spectrin alpha chain, non-erythrocytic 1 OS=Mus musculus OX=10090 GN=Sptan1 PE=1 SV=4	GNAMVEEGHFAAEDVK		1.23471e+07	20647960	20476152	1.29778e+07	23414281	2.60687e+07	12809380	9.65825e+06	8956518	1.51821e+07	2.01866e+07	1.25494e+07	4.31393e+06	4.48785e+06	2.44354e+06	4462341	4.45981e+06	2.28359e+06	3.39853e+06	2619029	4.11143e+06	2.81728e+06	2.49478e+06	2925616	1.71559e+07	1.74417e+07	1.62876e+07	1.5964e+07	3.80537e+06	3.38188e+06	3.47645e+06	3.6629e+06	1.15576e+07	1.03508e+07	8.83219e+06	Used
	High	P16546	Spectrin alpha chain, non-erythrocytic 1 OS=Mus musculus OX=10090 GN=Sptan1 PE=1 SV=4	ETENVKSSEEIESAFR		1.02091e+06	1.04966e+06	1.64684e+06	852390	1.56325e+06	2.17744e+06	1.06218e+06	242290	285449	1.00397e+06	1.77569e+06	246614					237702		190660		168921	235784		109099	1.52331e+06	1.49939e+06	1.01121e+06	796204					815254	610489	523983	Used
	High	P16546	Spectrin alpha chain, non-erythrocytic 1 OS=Mus musculus OX=10090 GN=Sptan1 PE=1 SV=4	LIDVNHYAKEEVAAR	1xDeamidated [N5]	111718		264025	185951	176587	326515			175516		174243															185952	84802.2	179690								Used
	High	P16546	Spectrin alpha chain, non-erythrocytic 1 OS=Mus musculus OX=10090 GN=Sptan1 PE=1 SV=4	LIDVNHYAKEEVAAR		8.43683e+06	1.36963e+07	1.56303e+07	9994473	20634439	2.236e+07	9.04656e+06	5.18064e+06	5.61358e+06	8.9334e+06	1.53581e+07	7.75416e+06	3.2796e+06	2.53897e+06	1313114	2.02055e+06	2.58063e+06	1.38778e+06	1.77388e+06	1.25147e+06	2.03439e+06	1.54432e+06	1.22659e+06	1.77362e+06	1.55967e+07	14893763	1.33056e+07	1.3605e+07	1.7666e+06	2.26671e+06	1.6861e+06	2.04221e+06	6.28609e+06	6.45811e+06	6.27331e+06	Used
	High	P16546	Spectrin alpha chain, non-erythrocytic 1 OS=Mus musculus OX=10090 GN=Sptan1 PE=1 SV=4	LIDVNHYAK		3.90299e+06	6398240	6226283	5138211	8327681	9313059	4469256	2.05714e+06	1.88357e+06	6.08686e+06	6.10518e+06	2.61291e+06	1216678	1113024	678712	1.07296e+06	1.059e+06	456763	778551	771107	1.1925e+06	743700	826462	766410	4.61108e+06	5.04163e+06	5390751	4906053	994421	991079	872906	518155	3.0179e+06	3.1468e+06	2601642	Used
	High	P16546	Spectrin alpha chain, non-erythrocytic 1 OS=Mus musculus OX=10090 GN=Sptan1 PE=1 SV=4	VLETAEDIQER		1.74007e+07	2.47397e+07	2.37108e+07	1.63901e+07	3.12795e+07	3.75381e+07	1.8005e+07	7.79257e+06	7.65631e+06	2.18954e+07	2.41619e+07	1.07889e+07	4.41155e+06	4.29218e+06	2.533e+06	4.69005e+06	4.60048e+06	2217633	3.70559e+06	2.83807e+06	5.07071e+06	2.93126e+06	2.76657e+06	3.43317e+06	2.26591e+07	2.01599e+07	2.05218e+07	2.02153e+07	3.44391e+06	3.5004e+06	3.50722e+06	3.25515e+06	1.32858e+07	1.1067e+07	1.10953e+07	Used
	High	P16546	Spectrin alpha chain, non-erythrocytic 1 OS=Mus musculus OX=10090 GN=Sptan1 PE=1 SV=4	LLEAQSHFR		5977683	6.94269e+06	6902052	6884558	8993092	10298304	7.01299e+06	1.27293e+06	1.34995e+06	7046858	7737542	1.49261e+06	2.10743e+06	1.8353e+06	1.11584e+06	1.92745e+06	2056679	989480	1.46323e+06	995922	1.93692e+06	1.40853e+06	1.13569e+06	1.58572e+06	4.91765e+06	5747955	6078286	6.13927e+06	1.55479e+06	1.4213e+06	1.38692e+06	1.32675e+06	3.36914e+06	3.84817e+06	3261286	Used
	High	P16546	Spectrin alpha chain, non-erythrocytic 1 OS=Mus musculus OX=10090 GN=Sptan1 PE=1 SV=4	EELYQNLTR		1963875	3.40124e+06	2.97484e+06	2.23808e+06	2.84035e+06	3.43586e+06	2.2648e+06	241378	337043	2.63434e+06	2997353	256616	858517	876696	366852	653719	817706		613414	440738	810020		381990	442308	2.62105e+06	2607653	2.15804e+06	1.80496e+06	702134	629752	678390	503356	1.70359e+06	1.41197e+06	1.28868e+06	Used
	High	P16546	Spectrin alpha chain, non-erythrocytic 1 OS=Mus musculus OX=10090 GN=Sptan1 PE=1 SV=4	NTTGVTEEALKEFSMMFK	1xOxidation [M]	625739	609104	831119	846542	871377	1.13892e+06	527254	45374.9	50303	477200	913130	73699.5	536275	315853	427079	547700	275435	232896	496857	342367	451382	527682	193415	282836	825091	631048	477097	405450	416493	313056	368364	298553	472444	379420	374300	Used
	High	P16546	Spectrin alpha chain, non-erythrocytic 1 OS=Mus musculus OX=10090 GN=Sptan1 PE=1 SV=4	EAIVTSEELGQDLEHVEVLQK		1.06092e+06	879356	1.05339e+06	1.65384e+06	1.43401e+06	2.03622e+06	1.74678e+06	1.15337e+06	973128	1.47704e+06	1.28964e+06	1.4256e+06	210137	306229		206965	3.81697e+06				317358	138951	152336		1515283	1.49532e+06	1.35238e+06	1.1887e+06	96562.7	164405			2.50658e+06	2.45499e+06	2.16745e+06	Used
	High	P16546	Spectrin alpha chain, non-erythrocytic 1 OS=Mus musculus OX=10090 GN=Sptan1 PE=1 SV=4	SLSAQEEK		623148	930616	1.06251e+06	649108	1.09074e+06	1.57182e+06	647519	288040	248946	996324	832708	321750	237796	292462	177873	209618	252986	159359	195222	201607	271788	166687	192248	155423		798534	798070	794812	198986	232192	209468	179829	123535	558973	512612	Used
	High	P16546	Spectrin alpha chain, non-erythrocytic 1 OS=Mus musculus OX=10090 GN=Sptan1 PE=1 SV=4	SLSAQEEKITALDEFATK		2.7011e+06	1.79956e+06	2.84994e+06	1.52345e+06	3274090	4.83719e+06	3.84606e+06	944492	827300	1.41068e+06	3.16633e+06	1.57796e+06	723541	334588	243763	346339	1.92939e+06	322588		260234	435573	235917	231379	462635	2.22789e+06	2.1446e+06	3.79288e+06	3.3871e+06	304248	283010		145373	1926547	1.75308e+06	2.01844e+06	Used
	High	P16546	Spectrin alpha chain, non-erythrocytic 1 OS=Mus musculus OX=10090 GN=Sptan1 PE=1 SV=4	DVDEIEAWISEKLQTASDESYKDPTNIQSK				186232	166095	296169	570537	39651.4				531375	49423.1		85760.2			82723.6		89072.3	84019.6		69595.4				106377				101330				61982		Used
	High	P16546	Spectrin alpha chain, non-erythrocytic 1 OS=Mus musculus OX=10090 GN=Sptan1 PE=1 SV=4	DVDETIGWIK		7.07956e+06	9011530	9311473	8617099	10535268	13532542	7.92226e+06	2.93158e+06	2.65948e+06	8602623	9603276	3282857	1.72232e+06	1.71959e+06	993206	1.55285e+06	1.66513e+06	733939	1.10581e+06	1.21198e+06	1.94501e+06	896853	1114974	1.14848e+06	7972114	8.02044e+06	6029386	6.97101e+06	1.29739e+06	1.21669e+06	1435114	1.6236e+06	4.61106e+06	4.12492e+06	4.25559e+06	Used
	High	P16546	Spectrin alpha chain, non-erythrocytic 1 OS=Mus musculus OX=10090 GN=Sptan1 PE=1 SV=4	KVEDLFLTFAKK		475936	232329	470141	457757	686235	891974	320718	59687.7	53723.5	193328	634645	167288				214472			95763.5			128168			502650	550144	338076	477971				141213	214960	242973	234207	Used
	High	P16546	Spectrin alpha chain, non-erythrocytic 1 OS=Mus musculus OX=10090 GN=Sptan1 PE=1 SV=4	DAEELEKWIQEK		4.78723e+06	6.89863e+06	1.02544e+07	6.37164e+06	1.32229e+07	14290309	6619894	2.41009e+06	2.48349e+06	6.09894e+06	9.06533e+06	3.22247e+06	1.75258e+06	1.73645e+06	934134	1.76418e+06	2.04871e+06	879643	926174	775408	2.13732e+06	1.18625e+06	542927	1.99764e+06	9.50469e+06	8412068	7.61707e+06	6.49571e+06	1.51162e+06	1.46342e+06	1.66067e+06	1.31807e+06	4.01933e+06	3.97279e+06	3.48418e+06	Used
	High	P16546	Spectrin alpha chain, non-erythrocytic 1 OS=Mus musculus OX=10090 GN=Sptan1 PE=1 SV=4	KVEDLFLTFAK		1.0326e+07	1.30317e+07	19544934	1.3829e+07	20809903	2.60298e+07	14214712	2.56161e+06	2.43628e+06	1.23522e+07	2.01222e+07	3.57012e+06	3.82488e+06	3.7317e+06	2.03012e+06	3.66792e+06	3.94032e+06	2.32896e+06	2.90595e+06	2.18935e+06	4.16483e+06	2.45862e+06	2.1041e+06	2.55361e+06	1.48235e+07	1.42847e+07	13700269	1.1943e+07	2.64139e+06	2.57546e+06	2.94e+06	2.89446e+06	7.34982e+06	5.76301e+06	5.98568e+06	Used
	High	P16546	Spectrin alpha chain, non-erythrocytic 1 OS=Mus musculus OX=10090 GN=Sptan1 PE=1 SV=4	KHQALQAEIAGHEPR		4.99355e+06	9.60628e+06	1.76694e+07	6.59681e+06	1.8926e+07	3.02262e+07	6.46163e+06	2.0029e+06	1.83008e+06	1.09222e+07	2.18563e+07	9.79768e+06	1.66439e+06	1.15647e+06	578266	1.59824e+06	1.29947e+06	336179	1.06299e+06	470929	1.46302e+06	786196	428105	679941	1.85248e+07	1.62969e+07	7.57495e+06	6.75063e+06	1.00318e+06	823915	719561	978537	1.15037e+07	2.6333e+06	4.70582e+06	Used
	High	P16546	Spectrin alpha chain, non-erythrocytic 1 OS=Mus musculus OX=10090 GN=Sptan1 PE=1 SV=4	DAEELEK		1.14615e+07	4.22652e+06	4.83162e+06	1.34004e+07	1.36805e+07	1.21791e+07	1.17966e+07	8.25485e+06	4.99808e+06	9.81633e+06	10375066	1.13443e+07	618653	193532		461883	178878	61319		64457.7		328082	38760.4	96621.2	9.85655e+06	9.2672e+06	9.15554e+06	9.6384e+06		351397	294703	384475	5.4647e+06	4.44156e+06	5.00377e+06	Used
	High	P16546	Spectrin alpha chain, non-erythrocytic 1 OS=Mus musculus OX=10090 GN=Sptan1 PE=1 SV=4	DLTGVQNLR		10530705	15867820	1.76094e+07	10813211	1.52499e+07	19549264	12361609	4148960	4.46908e+06	14475715	14732655	5553354	3289695	3.22472e+06	1.63736e+06	3.21704e+06	3222814	1.49295e+06	2614729	2.06965e+06	3.09176e+06	1.95588e+06	1.99231e+06	2.05952e+06	13888642	1.21925e+07	12018004	11679274	2.45959e+06	2.48438e+06	2.61063e+06	2.62758e+06	7623446	6.91386e+06	6.68748e+06	Used
	High	P16546	Spectrin alpha chain, non-erythrocytic 1 OS=Mus musculus OX=10090 GN=Sptan1 PE=1 SV=4	KFDDFQKDLK		1.24421e+06	1.54724e+06	1.99999e+06	756462	2.97772e+06	3.91869e+06	1.35405e+06	509130	848940	1.35437e+06	2851597	1.11505e+06									333644	134875		292663	1.70866e+06	1.91154e+06	1.74384e+06	1.66999e+06			225661	313819	927330	975760	891816	Used
	High	P16546	Spectrin alpha chain, non-erythrocytic 1 OS=Mus musculus OX=10090 GN=Sptan1 PE=1 SV=4	DLTGVQNLR	1xDeamidated [Q/N]																																				Not Used
	High	P16546	Spectrin alpha chain, non-erythrocytic 1 OS=Mus musculus OX=10090 GN=Sptan1 PE=1 SV=4	AQLADSFHLQQFFR		3.05162e+06	3.98799e+06	6240137	6.89473e+06	12515545	1.25972e+07	3.98965e+06	1.51631e+06	1.82237e+06	2.96509e+06	8.46897e+06	3.77285e+06	2.39212e+06	2.49709e+06	1.39727e+06	2220567	2.13585e+06	1.06044e+06	2.06226e+06	1.80565e+06	2.57486e+06	1.63124e+06	1.33444e+06	1.39778e+06	5.05021e+06	5.16659e+06	3.63763e+06	3.19163e+06	1.55589e+06	1.48265e+06	1.91184e+06	1.82176e+06	3.01583e+06	2.33709e+06	2.42398e+06	Used
	High	P16546	Spectrin alpha chain, non-erythrocytic 1 OS=Mus musculus OX=10090 GN=Sptan1 PE=1 SV=4	DVEDEETWIR		8385582	13753539	14234225	8904420	18020450	19518094	8846995	5548544	5.3992e+06	11170203	13301535	7465583	2.50543e+06	2.82038e+06	1.60708e+06	2832794	2.61943e+06	1.24827e+06	2.03117e+06	1.62732e+06	3.04024e+06	1.87925e+06	1.84172e+06	1761019	10812665	11724830	11219437	11033142	2.62558e+06	2.19443e+06	2.27643e+06	1.99051e+06	7.56874e+06	6.23102e+06	6.14111e+06	Used
	High	P16546	Spectrin alpha chain, non-erythrocytic 1 OS=Mus musculus OX=10090 GN=Sptan1 PE=1 SV=4	ADVVESWIGEK		3446510	3954878	4.1842e+06	3.28684e+06	3.79556e+06	4.92084e+06	3.45025e+06	725831	816400	3.89004e+06	3.77238e+06	1126669	969020	896319	522434	811988	880238	363828	648498	516402	835140	503559	523627	501224	3.26393e+06	3549610	3145203	2.75808e+06	597412	708862	671803	678725	1.88524e+06	1.68324e+06	1835506	Used
	High	P16546	Spectrin alpha chain, non-erythrocytic 1 OS=Mus musculus OX=10090 GN=Sptan1 PE=1 SV=4	ADVVESWIGEKENSLK		4.56244e+06	5.72466e+06	7.13897e+06	4.22755e+06	6.49571e+06	7.15011e+06	4.88359e+06	1.33226e+06	1.17165e+06	4.4766e+06	6.08206e+06	1.09421e+06	1.35803e+06	1.12907e+06	600634	1.20281e+06	1.40868e+06	384694	743709	569059	1.29948e+06	947920	695391	923613	4.9004e+06	4.72491e+06	4.74775e+06	4.82732e+06	1.12596e+06	772015	1.24072e+06	796182	3.05534e+06	2.84446e+06	2.54897e+06	Used
	High	P16546	Spectrin alpha chain, non-erythrocytic 1 OS=Mus musculus OX=10090 GN=Sptan1 PE=1 SV=4	KFDDFQK		16486811	21935092	19770422	17203632	26097630	30631936	15815230	7219708	6558148	19705056	20567566	8583056	3885166	3.43611e+06	2.1591e+06	3.22053e+06	3.46071e+06	1.49361e+06	2331744	1.83693e+06	3.18585e+06	2.27288e+06	2.16477e+06	2.50851e+06	15149071	17596174	17576344	16804340	3.04093e+06	2.48715e+06	2.38705e+06	2.48448e+06	9077654	9805130	6.8987e+06	Used
	High	P16546	Spectrin alpha chain, non-erythrocytic 1 OS=Mus musculus OX=10090 GN=Sptan1 PE=1 SV=4	NTTGVTEEALKEFSMMFK		2.3358e+06	2.67483e+06	6.41118e+06	4.83455e+06	9.01388e+06	1.02283e+07	2.53894e+06	156687	313086	2.7067e+06	1.0192e+07	653978	2.73359e+06	2.20065e+06	1.54705e+06	2.51967e+06	2.52537e+06	1.15485e+06	1.92885e+06	1.43764e+06	2.39157e+06	1.70619e+06	1.57089e+06	1.55716e+06	4.33141e+06	3.45675e+06	1.83972e+06	1.4626e+06	1.56146e+06	1.55511e+06	1.5912e+06	1.47357e+06	2.96259e+06	1.53845e+06	1.8232e+06	Used
	High	P16546	Spectrin alpha chain, non-erythrocytic 1 OS=Mus musculus OX=10090 GN=Sptan1 PE=1 SV=4	KHQLLEADISAHEDR		454121	689017	1.53627e+06	712326	1.48561e+06	2.47764e+06	638247	67552.7	62165.1	974228	1.56162e+06	505574									127432				1.35449e+06	1.03714e+06	613114	553757					853405	377152	233791	Used
	High	P16546	Spectrin alpha chain, non-erythrocytic 1 OS=Mus musculus OX=10090 GN=Sptan1 PE=1 SV=4	EANQQQQFNR	1xDeamidated [Q/N]																																				Not Used
	High	P16546	Spectrin alpha chain, non-erythrocytic 1 OS=Mus musculus OX=10090 GN=Sptan1 PE=1 SV=4	NTTGVTEEALK		3083817	5316923	5.23e+06	3.2355e+06	4271144	5.44907e+06	3.89674e+06	539497	514224	4.50839e+06	4285144	527083	1.16447e+06	851694	670762	1.18424e+06	964562	584405	607454	602934	992726	605344	765645	547914	3.75157e+06	3266922	2.88093e+06	3.28664e+06	795836	877522	661946	712654	2.00932e+06	2.19971e+06	1.95551e+06	Used
	High	P16546	Spectrin alpha chain, non-erythrocytic 1 OS=Mus musculus OX=10090 GN=Sptan1 PE=1 SV=4	ALINADELANDVAGAEALLDRHQEHKGEIDAHEDSFK	1xDeamidated [Q/N]								38628.8	112131					169987							115626					77781.3	54956									Used
	High	P16546	Spectrin alpha chain, non-erythrocytic 1 OS=Mus musculus OX=10090 GN=Sptan1 PE=1 SV=4	ALINADELANDVAGAEALLDRHQEHKGEIDAHEDSFK				226856	584245	2.4199e+06	2.26591e+06			274935		2.59967e+06		752940	243807		403578			352285	166711	420564	287373	94876			68721.8										Used
	High	P16546	Spectrin alpha chain, non-erythrocytic 1 OS=Mus musculus OX=10090 GN=Sptan1 PE=1 SV=4	EANELQQWITEK		13566233	19926284	22315894	14678530	22627658	26608228	13699541	8.01012e+06	6924467	17116040	22178074	8998627	4448736	4.20194e+06	1.96166e+06	3759340	3856915	1.91702e+06	2.59974e+06	2.82388e+06	3.60669e+06	2.2041e+06	2.28842e+06	2833075	19099550	18106328	14651581	1.53929e+07	3.13577e+06	3264486	3075845	3.4916e+06	9438075	10044328	8.36873e+06	Used
	High	P16546	Spectrin alpha chain, non-erythrocytic 1 OS=Mus musculus OX=10090 GN=Sptan1 PE=1 SV=4	ALINADELANDVAGAEALLDRHQEHK				428315	620516	1.18829e+06	1.19927e+06	21532				957090				50777.9	69958.7	114886		71557.1		99560.2				39482.1	22612.3							75118.5			Used
	High	P16546	Spectrin alpha chain, non-erythrocytic 1 OS=Mus musculus OX=10090 GN=Sptan1 PE=1 SV=4	EANELQQWITEKEAALTNEEVGADLEQVEVLQK		76609.2		283610	475384	1103165	1.49821e+06	230657	20883.1	110758	88211.9	1.32733e+06	290722	103654	59330.6		100237	273986		108641	81188.1	75680.8		60770.1		154487	201884							69075.4		38375.1	Used
	High	P16546	Spectrin alpha chain, non-erythrocytic 1 OS=Mus musculus OX=10090 GN=Sptan1 PE=1 SV=4	EANELQQWITEKEAALTNEEVGADLEQVEVLQK	1xDeamidated [Q/N]	154462	150869	204893		621053			55549	64735.8	89273.6			224380	163766	147627	151359		63710.5	159148	55492.9	254292		64636.1	129579	85307.4		83834.1	72205.8	47741.3		77599.1	44880.3	57491.4	37621.4	122726	Used
	High	P16546	Spectrin alpha chain, non-erythrocytic 1 OS=Mus musculus OX=10090 GN=Sptan1 PE=1 SV=4	DLSSVQTLLTK		9545103	13747582	14216664	8968365	12661669	15327047	10370197	2.72185e+06	2711621	13005687	13144202	2.9349e+06	2.76657e+06	3.08512e+06	1.62324e+06	3.10257e+06	2.72783e+06	1.29385e+06	2.10136e+06	1.80465e+06	3.27565e+06	1.637e+06	1.91863e+06	2301003	11693950	9826531	10249883	9573382	2.17361e+06	1.90195e+06	2146565	2259785	6.98079e+06	6019965	6.39982e+06	Used
	High	P16546	Spectrin alpha chain, non-erythrocytic 1 OS=Mus musculus OX=10090 GN=Sptan1 PE=1 SV=4	ALINADELANDVAGAEALLDR		2220808	4.10925e+06	2.04863e+06	2149306	4.03017e+06	3.81941e+06	1.61002e+06	738635	555527	2.34757e+06	2.06312e+06	1.30737e+06	181116	101562	353131	480548	748513	168607	702188	494151	1.02729e+06	615278	747563	535366	1.54311e+06	982490	774354	769548	42203.2	579887	421476	347263	886809	914924	1.18497e+06	Used
	High	P16546	Spectrin alpha chain, non-erythrocytic 1 OS=Mus musculus OX=10090 GN=Sptan1 PE=1 SV=4	DVDEIEAWISEK		4.20468e+06	5.85761e+06	7.4878e+06	5.01221e+06	6.48093e+06	8.86654e+06	5.44552e+06	1.88828e+06	2.50649e+06	4.38845e+06	5.96697e+06	2.7564e+06	1.53464e+06	1.30129e+06	761537	1.41843e+06	1.3024e+06	750473	1.0127e+06	772131	1.32119e+06	898800	1.04063e+06	933417	5.13958e+06	5.70668e+06	4.27839e+06	4.64779e+06	963151	1.07122e+06	941596	899025	2.78763e+06	2.56541e+06	2.22567e+06	Used
	High	P16546	Spectrin alpha chain, non-erythrocytic 1 OS=Mus musculus OX=10090 GN=Sptan1 PE=1 SV=4	QQYEQCMDLQLFYR	1xCarbamidomethyl [C6]			69780.8		126609	174958					85606.6															62936.9										Used
	High	P16546	Spectrin alpha chain, non-erythrocytic 1 OS=Mus musculus OX=10090 GN=Sptan1 PE=1 SV=4	SLQQLAEER		60751.6	148749		827370	111327	78742.4	30045.1	714433	267578			1.09057e+06	104691	16302.1	441484		155741							127956	318208	177201	175711	191333		13661.5	64359.4					Used
	High	P16546	Spectrin alpha chain, non-erythrocytic 1 OS=Mus musculus OX=10090 GN=Sptan1 PE=1 SV=4	KHQLLEADISAHEDRLK		405821	798457	2.09904e+06	794395	1.34235e+06	3262209	395808			628185	1.80137e+06	552039									108969				1.50702e+06	1.16673e+06	636480	410825					642736	328808	148058	Used
	High	P16546	Spectrin alpha chain, non-erythrocytic 1 OS=Mus musculus OX=10090 GN=Sptan1 PE=1 SV=4	EANQQQQFNR		1.05222e+07	1.68842e+07	15011809	1.157e+07	2.00529e+07	23627156	1.07725e+07	5.08576e+06	4878243	1.40313e+07	1.61953e+07	7.03657e+06	2.5836e+06	2.53233e+06	1.37048e+06	2.30296e+06	2.16961e+06	1.02556e+06	1.91634e+06	1.35764e+06	2277129	1.44477e+06	1.40208e+06	1.76548e+06	4577822	1.25986e+07	1.30682e+07	1.22222e+07	1.99788e+06	1.77566e+06	1.89631e+06	1577992	6.34243e+06	7.19741e+06	5754984	Used
	High	P16546	Spectrin alpha chain, non-erythrocytic 1 OS=Mus musculus OX=10090 GN=Sptan1 PE=1 SV=4	GACAGSEDAVK	1xCarbamidomethyl [C3]	23362208	7259063	6.92152e+06	26389438	11633316	8777018	24911366	257304	308313	21278514	9954889	304530	1.2978e+06	420675	364653	1.37817e+06	300456	288268	998538	416406	402533	497174		213095	326259	9932711	12541826	14394989	461623	554364	583204	648574	1.82226e+06	7.78354e+06	10186251	Used
	High	P16546	Spectrin alpha chain, non-erythrocytic 1 OS=Mus musculus OX=10090 GN=Sptan1 PE=1 SV=4	GACAGSEDAVKAR	1xCarbamidomethyl [C3]						237042							69086.3	49230.6	56740.4			39826.6	71982.1	40415.2	58577.9								71260.5	52726.2	44279.4					Used
	High	P16546	Spectrin alpha chain, non-erythrocytic 1 OS=Mus musculus OX=10090 GN=Sptan1 PE=1 SV=4	EANELQQWITEKEAALTNEEVGADLEQVEVLQKK			25117.9			249490	284939					250610	21425.3		62760		68753	50556.5		68153.1	48666.7	67884.9			63154.1					76906	35928.7		64574.7				Used
	High	P16546	Spectrin alpha chain, non-erythrocytic 1 OS=Mus musculus OX=10090 GN=Sptan1 PE=1 SV=4	HQAFEAEVQANSGAIVK		627888	907863	1.77923e+06	739886	1.29199e+06	3.38829e+06	1.13253e+06	286905	338492	1.22291e+06	1.77352e+06	756425		250715	190399								8588.38	186928	1.73081e+06	1.30879e+06	1.14042e+06	1.0668e+06	244859	175124	9029.1		888617	374012	286338	Used
	High	P16546	Spectrin alpha chain, non-erythrocytic 1 OS=Mus musculus OX=10090 GN=Sptan1 PE=1 SV=4	EQLMASDDFGRDLASVQALLR		331019	335556	1.09373e+06	811747	1.93495e+06	2.30182e+06	316074	84399.7	105417	98111.9	1.53923e+06	405577	286985	266398	143424	394959	298301	165821	191550	233754	443237	231067	158978	165290	622802	451966	234515	157621	130719	123866	150775	143465	445049	181473	207441	Used
	High	P16546	Spectrin alpha chain, non-erythrocytic 1 OS=Mus musculus OX=10090 GN=Sptan1 PE=1 SV=4	RQDLEDSLQAQQYFADANEAESWMR		2.43784e+06	2.96277e+06	9.4969e+06	5.43199e+06	1.25995e+07	1.53586e+07	3.66705e+06	1.01856e+06	910140	1.98605e+06	1.22212e+07	4.18576e+06	2.40961e+06	2475643	1.34468e+06	2.28085e+06	2.13426e+06	1.01668e+06	1.70982e+06	1251472	2.55976e+06	1.74733e+06	1.24579e+06	1471272	7.62414e+06	7.0271e+06	2.47648e+06	2.08972e+06	1.38992e+06	1.63337e+06	1.37284e+06	1237584	4.63612e+06	2.28129e+06	2.09519e+06	Used
	High	P16546	Spectrin alpha chain, non-erythrocytic 1 OS=Mus musculus OX=10090 GN=Sptan1 PE=1 SV=4	HALLEADVAAHQDR		990643	1.22133e+06	1.92977e+06	1.09483e+06	1.49001e+06	2.32761e+06	1.24717e+06	379969	438754	1206169	1286305	619244		158780	147046	447514	513406	178993			189288				1.45179e+06	1.30783e+06	1.00562e+06	1.0308e+06	275405			236769	960128	517648	659523	Used
	High	P16546	Spectrin alpha chain, non-erythrocytic 1 OS=Mus musculus OX=10090 GN=Sptan1 PE=1 SV=4	HALLEADVAAHQDRIDGITIQAR		695687	1.29816e+06	3.28043e+06	1.2546e+06	4.19341e+06	7.72286e+06	852599	172601	478135	1.74408e+06	4.21484e+06	1.16948e+06	268683	375803	211120	504714			379286	613089	412728	387936	190505		1.08798e+06	1.4375e+06	340115	153816	180530	178053		479383	683703	487019	257534	Used
	High	P16546	Spectrin alpha chain, non-erythrocytic 1 OS=Mus musculus OX=10090 GN=Sptan1 PE=1 SV=4	FKELSTLRR		8.67599e+06	9.1966e+06	10426519	9181585	1.53924e+07	1.85595e+07	8.48954e+06	3.1765e+06	3.45715e+06	8.69032e+06	1.26703e+07	5.48762e+06	2.92115e+06	2.30392e+06	1.28293e+06	2.26075e+06	2.73301e+06	1.14364e+06	1.94851e+06	1.65569e+06	2.39656e+06	1.57511e+06	1.10969e+06	1.81363e+06	1.04494e+07	9.66154e+06	9.59278e+06	9024230	2.00856e+06	2.05668e+06	1.84794e+06	1.99838e+06	6.01986e+06	5.51247e+06	5.05653e+06	Used
	High	P16546	Spectrin alpha chain, non-erythrocytic 1 OS=Mus musculus OX=10090 GN=Sptan1 PE=1 SV=4	FKELSTLR		5.09979e+06	7.05716e+06	6044303	4529873	9200865	10233963	4.50631e+06	2339685	1.95111e+06	5.10113e+06	6454345	2792770	1.31657e+06	1.29139e+06	725302	1.19495e+06	1.16484e+06	572223	1053554	660568	1.14747e+06	741695	693183	864078	4.86948e+06	5.65617e+06	5.5756e+06	5267926	1.02255e+06	1.01487e+06	865299	635549	3.15778e+06	3146530	2556920	Used
	High	P16546	Spectrin alpha chain, non-erythrocytic 1 OS=Mus musculus OX=10090 GN=Sptan1 PE=1 SV=4	HEAFETDFTVHK			263334	448769			409867	155446			351152	205589														321755	295686										Used
	High	P16546	Spectrin alpha chain, non-erythrocytic 1 OS=Mus musculus OX=10090 GN=Sptan1 PE=1 SV=4	KNNHHEENISSK		85862.1	65357.9	34862	90330.4	71004.3	70129.6	135297	36044.8	47987.9	32487.3	45687.2	20127.7	21771.8	19071.3	5267.04	20575	9300.37	10891.2	13569	13539.5	16744.9	8405.66	16183.6	18422.4	8189.29	62989.2	118667	98300.1	14079	17724.5	16431.7	17226.8		61759.7	66748.4	Used
	High	P16546	Spectrin alpha chain, non-erythrocytic 1 OS=Mus musculus OX=10090 GN=Sptan1 PE=1 SV=4	LIQEQHPEEELIK		27694133	42217482	43992687	28875590	53992240	60951300	30401052	1.35713e+07	1.47657e+07	34717233	39145258	1.99011e+07	9.57124e+06	9355955	5.16497e+06	8.58916e+06	9.84668e+06	5.02676e+06	6.89837e+06	6.05028e+06	9.60965e+06	5.88765e+06	5.08481e+06	7.02481e+06	3.44978e+07	39031858	3.23261e+07	35061322	7733789	6.62654e+06	6.64363e+06	7.21917e+06	2.06004e+07	18764829	18639149	Used
	High	P16546	Spectrin alpha chain, non-erythrocytic 1 OS=Mus musculus OX=10090 GN=Sptan1 PE=1 SV=4	LIQEQHPEEELIKTK		1.57476e+06	1.66183e+06	1.91888e+06	1.24139e+06	2.81653e+06	3.39997e+06	1196865	522049	441570	620599	2.44406e+06	975110	651739	238564	173325	252564	502332	173294	168279		505279	218208		267412	1.87999e+06	1.75082e+06	1.42132e+06	1.22548e+06		319768	234648	226214	1.28945e+06	893381	1.033e+06	Used
	High	P16546	Spectrin alpha chain, non-erythrocytic 1 OS=Mus musculus OX=10090 GN=Sptan1 PE=1 SV=4	HEAFETDFTVHKDR		643284	754844	1.3427e+06	847143	1.52056e+06	1.81903e+06	788104	98054.5	218779	823604	1.60693e+06	282969				149149	110207						211561	111645	1.3304e+06	1.14378e+06	892076	834956	453028		88467	63419.8	269940	265726	126818	Used
	High	P16546	Spectrin alpha chain, non-erythrocytic 1 OS=Mus musculus OX=10090 GN=Sptan1 PE=1 SV=4	LIQEQHPEEELIKTKQDEVNAAWQR				1.2149e+06	481248	1.64711e+06	2.52766e+06			212952		1.40707e+06	565527			224180			219726	205500				126431	130842	1.04026e+06	925048	629603	773231		152924						Used
	High	P16546	Spectrin alpha chain, non-erythrocytic 1 OS=Mus musculus OX=10090 GN=Sptan1 PE=1 SV=4	HEALMSDLSAYGSSIQALR																																					Not Used
	High	P16546	Spectrin alpha chain, non-erythrocytic 1 OS=Mus musculus OX=10090 GN=Sptan1 PE=1 SV=4	LIQEQHPEEELIKTKQDEVNAAWQR	1xDeamidated [Q16]																																				Not Used
	High	P16546	Spectrin alpha chain, non-erythrocytic 1 OS=Mus musculus OX=10090 GN=Sptan1 PE=1 SV=4	QWELLLEK		4.59656e+06	6619904	8667407	4579700	9057361	11056098	5104132	2.37595e+06	2.10797e+06	5.47209e+06	7074030	3013824	1.49819e+06	1.50533e+06	838692	1.57415e+06	1.27774e+06	674326	919427	980991	1.46256e+06	967700	874602	968300	6.77733e+06	5603245	5764166	4740102	1.03412e+06	940786	944906	810410	4050026	2581538	2215072	Used
	High	P16546	Spectrin alpha chain, non-erythrocytic 1 OS=Mus musculus OX=10090 GN=Sptan1 PE=1 SV=4	HEDFDKAINVQEEK		511806	682071	681749	559716	982061	1.21842e+06	643853	153304	211579	535440	951112	295589					108075								626294	619630	524918	504876	213524				477166	351572	258818	Used
	High	P16546	Spectrin alpha chain, non-erythrocytic 1 OS=Mus musculus OX=10090 GN=Sptan1 PE=1 SV=4	KLLVSSEDYGR		4.7436e+06	6.9995e+06	7.56328e+06	5032540	8195910	9.42989e+06	5.15739e+06	2.07853e+06	2.46144e+06	6822300	6654520	2.87928e+06	2.00746e+06	1.54516e+06	1.11216e+06	1.73244e+06	2.20383e+06	1.08153e+06	1.3525e+06	1.1765e+06	1.91103e+06	1.04022e+06	1.48283e+06	1.39136e+06	6.19656e+06	5.50988e+06	5830859	5.17112e+06	1.2184e+06	1.3936e+06	1.27795e+06	1.46505e+06	4.02364e+06	3.5429e+06	3.26354e+06	Used
	High	P16546	Spectrin alpha chain, non-erythrocytic 1 OS=Mus musculus OX=10090 GN=Sptan1 PE=1 SV=4	KLLVSSEDYGRDLTGVQNLR		5.39937e+06	2620285	1.25518e+07	7.8927e+06	1.47413e+07	1.53755e+07	6.86671e+06	2.06302e+06	1.6695e+06	2.04622e+06	5.66101e+06	2.84194e+06	851341	761906	538815	517966	461113	152810	597469	203204	772106	249863		674496	1.02776e+07	8.98289e+06	8.29285e+06	7.12878e+06	296126	668477	214224	259739	2.29356e+06	1.55701e+06	5.58667e+06	Used
	High	P16546	Spectrin alpha chain, non-erythrocytic 1 OS=Mus musculus OX=10090 GN=Sptan1 PE=1 SV=4	HEGLERDLAALEDKVK		43520.9	94831.9	133474	63531.6	204229	306302					174542	56778.2													113649	142262										Used
	High	P16546	Spectrin alpha chain, non-erythrocytic 1 OS=Mus musculus OX=10090 GN=Sptan1 PE=1 SV=4	LIQNNHYAMEDVATR		5.03974e+06	8.20171e+06	7.46403e+06	6.00678e+06	9.84177e+06	1.0107e+07	5.14612e+06	2.38627e+06	1.65693e+06	6.50019e+06	7.3158e+06	3.30602e+06	801827	719865	970246	914067	1.05891e+06	424908	574448	390178	1.1053e+06	575814	733098	754659	6.44276e+06	6.57982e+06	5.82375e+06	6.31467e+06	770844	789679	631764	975643	3900331	3.62574e+06	3.03466e+06	Used
	High	P16546	Spectrin alpha chain, non-erythrocytic 1 OS=Mus musculus OX=10090 GN=Sptan1 PE=1 SV=4	LIQNNHYAMEDVATR	1xDeamidated [N]																																				Not Used
	High	P16546	Spectrin alpha chain, non-erythrocytic 1 OS=Mus musculus OX=10090 GN=Sptan1 PE=1 SV=4	LIQNNHYAMEDVATR	1xOxidation [M9]		231879	281189	374774	509430	474877	418738			370589															381834		346199		236453					218860		Used
	High	P16546	Spectrin alpha chain, non-erythrocytic 1 OS=Mus musculus OX=10090 GN=Sptan1 PE=1 SV=4	EKLSILSEER		1.58066e+06	2.45398e+06	2.81876e+06	1666260	4.61653e+06	3.38652e+06	818335	751682	512738	1.93567e+06	2.47236e+06	784026	1.06021e+06	990813	767387	947527	1.11223e+06	857548	977902	702200	991312	1.15321e+06	617592	810380	2.07529e+06	1.88121e+06	1.814e+06	1.65405e+06	1.11323e+06	1.36068e+06	945464	962334	1.80297e+06	1.05059e+06	1.03466e+06	Used
	High	P16546	Spectrin alpha chain, non-erythrocytic 1 OS=Mus musculus OX=10090 GN=Sptan1 PE=1 SV=4	LSILSEER		18536842	27050690	29550924	18933882	29820100	36338528	18766686	8.02836e+06	6403020	23303496	25405274	10218170	5127008	5.11076e+06	2876064	4.15308e+06	5.34977e+06	2159246	3.78032e+06	2.83644e+06	5.07769e+06	3.1502e+06	2969799	3.62688e+06	23493202	22629758	21434110	19571372	3.59419e+06	3851582	3.87957e+06	3.90801e+06	13516904	11124347	11863710	Used
	High	P16546	Spectrin alpha chain, non-erythrocytic 1 OS=Mus musculus OX=10090 GN=Sptan1 PE=1 SV=4	LIQNNHYAMEDVATRR		14488549	2.28361e+07	2.4293e+07	1.56499e+07	33824670	3.98696e+07	1.47215e+07	7.7373e+06	6.90636e+06	1.66821e+07	2.66222e+07	1.10266e+07	5.40252e+06	4.73159e+06	2.95681e+06	5.31504e+06	5.46781e+06	2.48519e+06	3.98612e+06	3.10045e+06	4969822	3.56216e+06	3.12365e+06	4.04173e+06	2.15605e+07	2.03054e+07	1.95386e+07	1.8812e+07	3.89246e+06	3.69099e+06	4.1135e+06	3.36998e+06	1.31515e+07	12063571	1.08243e+07	Used
	High	P16546	Spectrin alpha chain, non-erythrocytic 1 OS=Mus musculus OX=10090 GN=Sptan1 PE=1 SV=4	DTEQVDNWMSK		4997918	7681133	7532984	5.51217e+06	6.2081e+06	8676417	5048041	2483943	1.75446e+06	6.38272e+06	5649139	2537280	1.25123e+06	1.27724e+06	572761	1.22331e+06	1.18225e+06	522130	1.04192e+06	855512	1.30973e+06	688975	702000	804148	5615696	5800531	5585239	5277459	914561	846651	915746	869512	2.99463e+06	3015099	2.57204e+06	Used
	High	P16546	Spectrin alpha chain, non-erythrocytic 1 OS=Mus musculus OX=10090 GN=Sptan1 PE=1 SV=4	LIQNNHYAMEDVATRR	1xDeamidated [Q/N]	814058	1.02665e+06	1.32203e+06	943439	1.70726e+06	2.23533e+06	406395	319911	258629	913116	1.5344e+06	520464	177722			189677		124630							1.13824e+06	708515	851207	706825					189178	403936	371502	Used
	High	P16546	Spectrin alpha chain, non-erythrocytic 1 OS=Mus musculus OX=10090 GN=Sptan1 PE=1 SV=4	LIQNNHYAMEDVATRR	1xOxidation [M9]	1.46899e+06	1.35662e+06	1.30779e+06	1.60828e+06	1.92844e+06	2.4697e+06	1.43587e+06	170641	547373	1.6459e+06	1.16653e+06	606028													1.56716e+06	1.22921e+06	1.45505e+06	1.33837e+06					728935	459648	620204	Used
	High	P16546	Spectrin alpha chain, non-erythrocytic 1 OS=Mus musculus OX=10090 GN=Sptan1 PE=1 SV=4	HEDFDKAINVQEEK	1xDeamidated [N9]																																				Not Used
	High	P16546	Spectrin alpha chain, non-erythrocytic 1 OS=Mus musculus OX=10090 GN=Sptan1 PE=1 SV=4	KLLEATELKGIK		463845	764456	1171243		1.48391e+06	1635847	666872	192493	259750	500429	1.40957e+06	553001									182008				824214	1.03433e+06	759598	701908					601562	465759	352899	Used
	High	P16546	Spectrin alpha chain, non-erythrocytic 1 OS=Mus musculus OX=10090 GN=Sptan1 PE=1 SV=4	KLLEATELK		7.56835e+06	10347204	9416985	7237992	13276279	14866053	6.41703e+06	3.34181e+06	2.96775e+06	8985703	10405900	4.12693e+06	1.68411e+06	1.70053e+06	1.15594e+06	1.4443e+06	1.52239e+06	736567	1.16332e+06	1003941	1.56797e+06	965706	883316	1.00357e+06	6.95927e+06	7.98468e+06	8687517	7.31713e+06	1.23242e+06	1.20447e+06	1.25541e+06	1.23284e+06	4.5524e+06	4391414	3.66864e+06	Used
	High	P16546	Spectrin alpha chain, non-erythrocytic 1 OS=Mus musculus OX=10090 GN=Sptan1 PE=1 SV=4	KLLEAQSHFR		3.19435e+06	4.15615e+06	4.46629e+06	3.53095e+06	5.14525e+06	5.99067e+06	3.57198e+06	697020	833428	4.00006e+06	4.88793e+06	948678	1.13124e+06	846698	319972	252431	715204		806709		1.07999e+06	407270	510411	501116	3.69693e+06	3.81641e+06	3769574	3.66369e+06	563120	418171	516197	496253	2.13204e+06	2.04158e+06	1.73918e+06	Used
	High	P16546	Spectrin alpha chain, non-erythrocytic 1 OS=Mus musculus OX=10090 GN=Sptan1 PE=1 SV=4	ELELQKEQR		6.01867e+06	6984065	7.06519e+06	5.28247e+06	9627102	9.9054e+06	5908731	929604	740289	6910391	8.42573e+06	1.20368e+06	1.63919e+06	1.29305e+06	881745	1.34435e+06	1.46391e+06	792076	1083364	761302	1.29507e+06	912242	768798	1.25325e+06	6.1693e+06	5990552	5.56213e+06	5.39292e+06	1.06717e+06	969859	1.13017e+06	1.18771e+06	3.81361e+06	3234990	3.00488e+06	Used
	High	P16546	Spectrin alpha chain, non-erythrocytic 1 OS=Mus musculus OX=10090 GN=Sptan1 PE=1 SV=4	QETFDAGLQAFQQEGIANITALKDQLLAAK		2.63281e+06	2.96231e+06	3.27984e+06	2.40381e+06	4.75594e+06	4.00662e+06	1.01375e+06		416955	2.43617e+06	3.83179e+06	479813	164741	532419	507891	1.14343e+06	695211							201143	691040	26896	600536	450598			57113.3		265512	119982	572273	Used
	High	P16546	Spectrin alpha chain, non-erythrocytic 1 OS=Mus musculus OX=10090 GN=Sptan1 PE=1 SV=4	EFSMMFK		1583414	2087477	2.30198e+06	1.35499e+06	2.00428e+06	2.37209e+06	1.5611e+06	206059		1.86523e+06	1.95863e+06		757562	612520	278832	547042	615710	205598		335028	560113	315160	377810	347851	1.61323e+06	1.34548e+06	1.46307e+06	1.35254e+06	282304	426634	384054	439334	1.02207e+06	871072	817223	Used
	High	P16546	Spectrin alpha chain, non-erythrocytic 1 OS=Mus musculus OX=10090 GN=Sptan1 PE=1 SV=4	YTEHSTVGLAQQWDQLDQLGMR	1xOxidation [M21]	573855	300843	492808	537676	403697	575136	680670			322298	232368														437796	598337	514368	384001					212917	181067		Used
	High	P16546	Spectrin alpha chain, non-erythrocytic 1 OS=Mus musculus OX=10090 GN=Sptan1 PE=1 SV=4	YTEHSTVGLAQQWDQLDQLGMR		1.89427e+06	3.18516e+06	4.67126e+06	3.25782e+06	4.51082e+06	5.73882e+06	3.08726e+06	618511	966276	2.91933e+06	4.58281e+06	1.0794e+06	1.44388e+06	1.74703e+06	904198	1.51146e+06	1.31488e+06	626774	945716	887356	1224287	939781	762460	961504	3.80108e+06	4.02935e+06	2.79225e+06	2.71045e+06	1074869	1.02271e+06	1.04669e+06	840438	2.69003e+06	1.64131e+06	1.2901e+06	Used
	High	P16546	Spectrin alpha chain, non-erythrocytic 1 OS=Mus musculus OX=10090 GN=Sptan1 PE=1 SV=4	GVIDMGNSLIER		10212621	15544987	25547118	10580836	18315258	34488400	14056346	5.34591e+06	4.59265e+06	13762615	23286450	7992773	116910	644012	444393	5.58428e+06	480414	373900	236448	234798	351276	183972	355782	201579	2.08779e+07	19774682	1.4687e+07	16326447	481726	378642	320585	404782	1.10146e+07	8.3412e+06	9.48332e+06	Used
	High	P16546	Spectrin alpha chain, non-erythrocytic 1 OS=Mus musculus OX=10090 GN=Sptan1 PE=1 SV=4	GVIDMGNSLIER	1xOxidation [M5]	1.88902e+06	1.44697e+06	2.17761e+06	1.58352e+06	1.60302e+06	2.70548e+06	1.86642e+06	257513	299418	2.37866e+06	1.67841e+06	398876		421205	513442		481717	430112	282108	399954	428822	453115	452616	496596	1.99344e+06	1.89832e+06	1.63037e+06	1.59355e+06	401157	384690	425212	307487	1.21461e+06	1.03316e+06	795767	Used
	High	P16546	Spectrin alpha chain, non-erythrocytic 1 OS=Mus musculus OX=10090 GN=Sptan1 PE=1 SV=4	LDPAQSASRENLLEEQGSIALR			132803	342777	120019	435118	664230	116741	69229.5	118617	87979.9	295997	177303													263273	233006	188674	192629						149373		Used
	High	P16546	Spectrin alpha chain, non-erythrocytic 1 OS=Mus musculus OX=10090 GN=Sptan1 PE=1 SV=4	LDPAQSASR		2.18001e+06	2.27387e+06	2110960	1584031		2.90529e+06	1.86519e+06	751988	723906	1929788	1.90733e+06	1.2266e+06	390300		245529	158870		132814	298886	239057	362303	268818	179370	216017	1.60279e+06	2.11338e+06	1.90773e+06	1.60449e+06	373558	274838	245011	262297	992163	904996	776800	Used
	High	P16546	Spectrin alpha chain, non-erythrocytic 1 OS=Mus musculus OX=10090 GN=Sptan1 PE=1 SV=4	LREANQQQQFNR		2.75813e+06	4.48179e+06	4.40358e+06	2.82784e+06	6.47464e+06	6.35978e+06	3.23817e+06	1.4e+06	1.05495e+06	3.68144e+06	4.69767e+06	2.03936e+06	437366	770233	342373	755381	770041	361628		518811	1.03018e+06	533027	503082	408760	3.86641e+06	3.42714e+06	3.79795e+06	3.56205e+06	1.21035e+06	522274		547761	2.42559e+06	1.88298e+06	1.81549e+06	Used
	High	P16546	Spectrin alpha chain, non-erythrocytic 1 OS=Mus musculus OX=10090 GN=Sptan1 PE=1 SV=4	LMVHTVATFNSIKELNER		850763	1.03146e+06	2.01806e+06	1.30943e+06	2.18432e+06	3.23084e+06	841593	295168	436326	768678	2.6766e+06	782661	509610	320332	391620	279236	529651	186968	262081	298153	286471	454214	290058	354527	1.022e+06	967988	670083	575732	488930	274423	216157	159785	749181	265723	410377	Used
	High	P16546	Spectrin alpha chain, non-erythrocytic 1 OS=Mus musculus OX=10090 GN=Sptan1 PE=1 SV=4	LMVHTVATFNSIK	1xOxidation [M2]	1.29182e+06	1.3416e+06	2.18735e+06	1.4377e+06	2.14115e+06	2.40166e+06	1.30265e+06	534097	515204	1.14497e+06	1.53521e+06	786491							171475						1.62102e+06	775790	1.25704e+06	1.20804e+06				154246	478099	636406	428525	Used
	High	P16546	Spectrin alpha chain, non-erythrocytic 1 OS=Mus musculus OX=10090 GN=Sptan1 PE=1 SV=4	LMVHTVATFNSIK	1xDeamidated [N10]		206552	321391	145812				98083.6	49666.4			98958.3													141574	194898		85968.6					201371			Used
	High	P16546	Spectrin alpha chain, non-erythrocytic 1 OS=Mus musculus OX=10090 GN=Sptan1 PE=1 SV=4	QFQDAGHFDAENIK		3.44112e+06	7.40775e+06	7.00004e+06	3.87011e+06	8.31792e+06	9.94669e+06	3.66808e+06	2.83772e+06	2.74825e+06	5037358	6.64859e+06	3.88192e+06	1.59325e+06	1.43076e+06	693176	1059191	1.20769e+06	352840	1.05017e+06	666896	1.12431e+06	792081	630202	1.17335e+06	5.41944e+06	5.30891e+06	4.83621e+06	5209587	1.063e+06	874286	1.03911e+06	867857	4.04983e+06	2.97304e+06	2.71261e+06	Used
	High	P16546	Spectrin alpha chain, non-erythrocytic 1 OS=Mus musculus OX=10090 GN=Sptan1 PE=1 SV=4	QFQDAGHFDAENIKK		1.37223e+07	2.23691e+07	2.31671e+07	1.55573e+07	2.79289e+07	3.62426e+07	1.55703e+07	8.00581e+06	8.17095e+06	1.84312e+07	2.52246e+07	1.18165e+07	4.15063e+06	3.26874e+06	1.79833e+06	2.96687e+06	3.43384e+06	1.593e+06	2.60872e+06	1.87622e+06	3.35974e+06	2.34784e+06	1.73553e+06	2422680	2.0657e+07	1.98874e+07	1.86297e+07	1.72724e+07	2.87367e+06	2.78762e+06	2.38608e+06	2.04215e+06	1.22506e+07	1.05302e+07	7.7638e+06	Used
	High	P16546	Spectrin alpha chain, non-erythrocytic 1 OS=Mus musculus OX=10090 GN=Sptan1 PE=1 SV=4	LMVHTVATFNSIK		8.45052e+06	1.04613e+07	1.62141e+07	1.04961e+07	1.84284e+07	2.0899e+07	8.86959e+06	3.03442e+06	2.49266e+06	7.24107e+06	16326594	4.39946e+06	3.45597e+06	2.73352e+06	1.62336e+06	3.34939e+06	3.43589e+06	1.53102e+06	2.60103e+06	1.64603e+06	2.93888e+06	1.87182e+06	1.92213e+06	1.70303e+06	9.78452e+06	9.26892e+06	7.51003e+06	7.65814e+06	1.82541e+06	1.90357e+06	1.87997e+06	2.05969e+06	6.27052e+06	4.3746e+06	3.81821e+06	Used
	High	P16546	Spectrin alpha chain, non-erythrocytic 1 OS=Mus musculus OX=10090 GN=Sptan1 PE=1 SV=4	LDILDQERTDLEK		2219749	2.6904e+06	3.22181e+06	1193198	4.05117e+06	4.09364e+06	2.17019e+06	559484	642677	2.27204e+06	3.65157e+06	846208	406245	480999	284455	448318	833990	205923	522927	364634	525679	221788	375033		2.87623e+06	2.23097e+06	2.47785e+06	2.20779e+06	333859	429931	445930	429758	1.17144e+06	1.04228e+06	1.05784e+06	Used
	High	P16546	Spectrin alpha chain, non-erythrocytic 1 OS=Mus musculus OX=10090 GN=Sptan1 PE=1 SV=4	MQHNLEQQIQAR		18785227	2.32319e+07	24248339	19005757	2.88333e+07	33637330	2.10553e+07	2.27507e+06	1.939e+06	24407090	27515189	2.58739e+06	6.51011e+06	4.9985e+06	3.23763e+06	5217511	5.7539e+06	2.57556e+06	4.36719e+06	3.22557e+06	5.11588e+06	3.85502e+06	2.81074e+06	3.81549e+06	1.96626e+07	1.96749e+07	1.85127e+07	17974196	4194982	3.85626e+06	4.29341e+06	4.44481e+06	11828329	1.09506e+07	9934298	Used
	High	P16546	Spectrin alpha chain, non-erythrocytic 1 OS=Mus musculus OX=10090 GN=Sptan1 PE=1 SV=4	MQHNLEQQIQAR	1xDeamidated [N/Q]	95590.6		94008.1	201766	237259	198484	137544			81891.5																	108562	157241							138656	Used
	High	P16546	Spectrin alpha chain, non-erythrocytic 1 OS=Mus musculus OX=10090 GN=Sptan1 PE=1 SV=4	MQHNLEQQIQAR	1xOxidation [M1]	1.63069e+06	1.45044e+06	1.42399e+06	1.46597e+06	2.42769e+06	2.05172e+06	1.83542e+06	759590	535255	1615502	1.28845e+06	718862	438054	248047	167593							164235			1324970	1.45797e+06	1.52012e+06	1.37286e+06			119955		792119	747739	530135	Used
	High	P16546	Spectrin alpha chain, non-erythrocytic 1 OS=Mus musculus OX=10090 GN=Sptan1 PE=1 SV=4	LDILDQER																																					Not Used
	High	P16546	Spectrin alpha chain, non-erythrocytic 1 OS=Mus musculus OX=10090 GN=Sptan1 PE=1 SV=4	QGFVPAAYVK		3.78118e+06	1.25936e+07	9.04225e+06	4.2763e+06	1.10685e+07	1.27128e+07	5.04823e+06	7.31251e+06	7.39152e+06	6.64589e+06	7.92513e+06	9.96568e+06	3.21524e+07	3.31872e+07	1.63808e+07	2.74441e+07	3.3658e+07	1.68012e+07	26170980	2.58218e+07	2.36916e+07	2.70549e+07	2.30982e+07	2.18313e+07	8.45943e+06	8.63707e+06	8212950	7.41409e+06	2.80121e+07	2.6094e+07	2.58656e+07	2.35186e+07	1.72019e+07	1.72722e+07	1.39805e+07	Used
	High	P16546	Spectrin alpha chain, non-erythrocytic 1 OS=Mus musculus OX=10090 GN=Sptan1 PE=1 SV=4	IDGITIQAR		3.04492e+06	5.22581e+06	5.68196e+06	3.55905e+06	5.05973e+06	7.08977e+06	3.8082e+06	1730455	1.61094e+06	4.79175e+06	4.79109e+06	2.14725e+06	1.2133e+06	886468	494956	860622	978430	546145	617714	536382	844290	574884	753293	686350	4151089	4147818	3.97607e+06	3.85013e+06	634251	694910	1.08866e+06	759140	2.35538e+06	2.10967e+06	1.99731e+06	Used
	High	P16546	Spectrin alpha chain, non-erythrocytic 1 OS=Mus musculus OX=10090 GN=Sptan1 PE=1 SV=4	LDETGNLMISEGHFASETIR		2.46239e+06	3.41454e+06	4.52765e+06	2.8654e+06	5.59352e+06	7.70303e+06	3.11045e+06	1.58412e+06	2.1974e+06	3065145	4.40339e+06	2.84388e+06	1.00047e+06	1.08594e+06	514173	821359	848922	389982	726230	546654	1.08641e+06	550193	418091	740216	3.31086e+06	4.15849e+06	2.51798e+06	2.32158e+06	874441	589037	763111	689003	2.10656e+06	1.87808e+06	1.47382e+06	Used
	High	P16546	Spectrin alpha chain, non-erythrocytic 1 OS=Mus musculus OX=10090 GN=Sptan1 PE=1 SV=4	FLADFRDLTSWVTEMK	1xOxidation [M15]		33754.6	125907	102741	240213	190378	49554.9				153137	39578.3													114221	99020.1	43946.1	34159.3					84056.5	33532.7	56516.9	Used
	High	P16546	Spectrin alpha chain, non-erythrocytic 1 OS=Mus musculus OX=10090 GN=Sptan1 PE=1 SV=4	FLADFRDLTSWVTEMK		510761	535933	625003	706095	1.86833e+06	1.0501e+06				259524	1.21076e+06		243213	361970	291402	171207	518302	512445	224536		427049	201892		186331	253677	217447	155129	164070						103739	117579	Used
	High	P16546	Spectrin alpha chain, non-erythrocytic 1 OS=Mus musculus OX=10090 GN=Sptan1 PE=1 SV=4	LDENSAFLQFNWK		173771	6.99634e+06	9.22287e+06	1.35254e+06	9.67181e+06	1.1074e+07	3.86001e+06	877671	1.65389e+06	3.16281e+06	7.19295e+06	1.44637e+06	4.33484e+06	3.64268e+06	208617	4.17942e+06	4.13623e+06	3.84796e+06	653312	3.51648e+06	4.75755e+06	3.91584e+06	587655	3.66551e+06	3.94202e+06	3.79749e+06	6.65608e+06	6.32452e+06	155852	102471	4.13244e+06	4.15512e+06	2.39196e+06	4.27099e+06	4.76004e+06	Used
	High	P16546	Spectrin alpha chain, non-erythrocytic 1 OS=Mus musculus OX=10090 GN=Sptan1 PE=1 SV=4	TALLELWELR		2.01478e+06	2.95969e+06	4202711	2.48522e+06	4927995	5.05554e+06	2557183	728216	674989	2.02157e+06	3.33675e+06	1.21831e+06	875532	642360	402238	935379	640733	286149	654082	480996	797243	478124	424519	337241	2.75422e+06	1.90351e+06	1.52439e+06	1.50434e+06	422432	360720	403221	385088	1.2909e+06	923472	901024	Used
	High	P16546	Spectrin alpha chain, non-erythrocytic 1 OS=Mus musculus OX=10090 GN=Sptan1 PE=1 SV=4	TALLELWELRR		8.72056e+06	1.12888e+07	1.84102e+07	1.26323e+07	2.51717e+07	2.56429e+07	9.73821e+06	3.04685e+06	2.96631e+06	8.31431e+06	1.75968e+07	4.90935e+06	4.09086e+06	4.02897e+06	1.96972e+06	4.06868e+06	3.2378e+06	1.79616e+06	3.15586e+06	2.99261e+06	4.29385e+06	2378387	2.2295e+06	1.7074e+06	1.228e+07	9.62746e+06	9.4044e+06	7.57968e+06	2.20526e+06	1.9113e+06	2354556	2.52418e+06	6.79424e+06	5015590	4.68088e+06	Used
	High	P16546	Spectrin alpha chain, non-erythrocytic 1 OS=Mus musculus OX=10090 GN=Sptan1 PE=1 SV=4	EKLDILDQERTDLEK		7.422e+06	8.28312e+06	1.18654e+07	8872571	1.26628e+07	1.56137e+07	8560946	2.26916e+06	2.98003e+06	6.64922e+06	1.0726e+07	4.14071e+06	1.86868e+06	2.29453e+06	1.34163e+06	2.10055e+06	2.10324e+06	790979	1.42418e+06	1.09197e+06	1.68524e+06	1.26777e+06	973007	1.55571e+06	9.46026e+06	10067623	8.62148e+06	9.26952e+06	1.74275e+06	1.84613e+06	1.73613e+06	1.93654e+06	6.28769e+06	4798871	4.527e+06	Used
	High	P16546	Spectrin alpha chain, non-erythrocytic 1 OS=Mus musculus OX=10090 GN=Sptan1 PE=1 SV=4	LIQSHPESAEDLK		343214	542244	545149	218709		736265				497506	567562		186476	137758	202011	166736	222205	231690				122020	315422	242547	480175		342237	403070			192776	315775	306225	193690	300436	Used
	High	P16546	Spectrin alpha chain, non-erythrocytic 1 OS=Mus musculus OX=10090 GN=Sptan1 PE=1 SV=4	ASAFNSWFENAEEDLTDPVRCNSLEEIK	1xCarbamidomethyl [C21]; 1xDeamidated [N]		27562.9		80822.7	241863			13142.4	18268.4				61343.9			97994.8	71573					48136.2	78827.3	32486.2			20691.6	18040.5								Used
	High	P16546	Spectrin alpha chain, non-erythrocytic 1 OS=Mus musculus OX=10090 GN=Sptan1 PE=1 SV=4	LSELNQKWEALK		6.99501e+06	9664422	1.2054e+07	6.59366e+06	1.5318e+07	17263746	6.83769e+06	3.92153e+06	4265953	6.0078e+06	1.41033e+07	6.93959e+06	1.95267e+06	1.58355e+06	1.17177e+06	1.56022e+06	2.25314e+06	979055	1.61106e+06	935746	1.6294e+06	1.08038e+06	1016690	1720410	1.0622e+07	1.01714e+07	9.59178e+06	9.10678e+06	1.43996e+06	1.96311e+06	1.50492e+06	1084801	5.93316e+06	4.8272e+06	4.53442e+06	Used
	High	P16546	Spectrin alpha chain, non-erythrocytic 1 OS=Mus musculus OX=10090 GN=Sptan1 PE=1 SV=4	HQEHKGEIDAHEDSFK		1.0019e+06	2.36667e+06	4.92998e+06	2.26301e+06	5.16188e+06	8.55465e+06	1.63766e+06	809179	851035	3.17413e+06	4.41417e+06	2.60164e+06	1.0661e+06	1.1777e+06	422183	858613	833674	248266	1.12003e+06	553985	787947	446786	575812	285944	4.24595e+06	3.94223e+06	2.9354e+06	2.10543e+06	938055	697005	617311	558694	3.25995e+06	1.79469e+06	1.1792e+06	Used
	High	P16546	Spectrin alpha chain, non-erythrocytic 1 OS=Mus musculus OX=10090 GN=Sptan1 PE=1 SV=4	LAQFVEHWKELK		207926				256568	803826	248696			103829	650248									480100					424985	540110	136747	65122.5				332434				Used
	High	P16546	Spectrin alpha chain, non-erythrocytic 1 OS=Mus musculus OX=10090 GN=Sptan1 PE=1 SV=4	ASAFNSWFENAEEDLTDPVRCNSLEEIK	1xCarbamidomethyl [C21]			106675		159096	365706					385383	44392.1													79856.4	71234.5							80779.2			Used
	High	P16546	Spectrin alpha chain, non-erythrocytic 1 OS=Mus musculus OX=10090 GN=Sptan1 PE=1 SV=4	QVEELYQSLLELGEK		870055	1.58037e+06	1.73191e+06	1.07785e+06	2.6308e+06	2.22937e+06	1.09677e+06	595633	432715	1.20998e+06	1.82499e+06	645960	204584	258173	123138	289050	285000	93198.7	191541	275646	279072	140365	152538	179944	1.32012e+06	1.20178e+06	983682	932738	223423	219592	249772	215319	721143	560258	520527	Used
	High	P16546	Spectrin alpha chain, non-erythrocytic 1 OS=Mus musculus OX=10090 GN=Sptan1 PE=1 SV=4	LAQFVEHWK		1.88679e+07	2.55912e+07	33979504	23009443	2.81213e+07	36400389	2.29247e+07	6316152	7434217	2.2816e+07	2.94759e+07	9.01928e+06	7.28335e+06	6674473	3251550	6.04895e+06	6.99002e+06	3.22775e+06	5.58659e+06	3.40076e+06	7.22215e+06	4.41324e+06	2.66832e+06	4.30768e+06	2.54074e+07	25602846	2.35424e+07	22757565	4.71619e+06	5.19461e+06	5595430	3.97218e+06	13746499	1.25632e+07	1.20746e+07	Used
	High	P16546	Spectrin alpha chain, non-erythrocytic 1 OS=Mus musculus OX=10090 GN=Sptan1 PE=1 SV=4	DLASVNNLLK		1.08824e+06	1646104	1.97636e+06	984466	993625	1.59597e+06	1.15625e+06	493780	507593	1.54367e+06	1.53511e+06	663546	610211	359981	154922	405680	315621	107667	370499	207238	274421	195151	178434		1.32657e+06	1.36321e+06	1.24314e+06	1.16331e+06	350950	280040	263000	353909	782833	612826	613707	Used
	High	P16546	Spectrin alpha chain, non-erythrocytic 1 OS=Mus musculus OX=10090 GN=Sptan1 PE=1 SV=4	RWTQLLANSATR		814313	976931	1.21376e+06	938652	1.71313e+06	1.98652e+06	961555	101258	71758.9	853439	1.72478e+06	397412		222404		221068	328619					147200		120699	1.36006e+06	1.30949e+06	1.0631e+06	1.01594e+06		290080			716681	739130	608961	Used
	High	P16546	Spectrin alpha chain, non-erythrocytic 1 OS=Mus musculus OX=10090 GN=Sptan1 PE=1 SV=4	DLASVNNLLKK		594334	809635	982170	529171	869453	1.14962e+06	525456	229027	252502	674622	778191	246465													694685	616162	542312	636402					315064	364383	216014	Used
	High	P16546	Spectrin alpha chain, non-erythrocytic 1 OS=Mus musculus OX=10090 GN=Sptan1 PE=1 SV=4	DLASVQALLR		6.25699e+06	10924833	11007891	7148993	12050425	14801265	7561219	3.86289e+06	3.59492e+06	8709365	9254504	4.46077e+06	2.02673e+06	2.57495e+06	1.52018e+06	2.24419e+06	2.42815e+06	1467616	1.64329e+06	1.74516e+06	2.5585e+06	1.40103e+06	1.76955e+06	1.93219e+06	8742195	8411469	7.56983e+06	7.00559e+06	1.74261e+06	1.87905e+06	1.9843e+06	1.75525e+06	5.60815e+06	4.42337e+06	4.18392e+06	Used
	High	P16546	Spectrin alpha chain, non-erythrocytic 1 OS=Mus musculus OX=10090 GN=Sptan1 PE=1 SV=4	FDDFQKDLK		673124	895419	556132	613767	1.2116e+06	1.66982e+06	602809		242136	674382	1.07846e+06	257583													749466	769567	782657	754058						149124	258758	Used
	High	P16546	Spectrin alpha chain, non-erythrocytic 1 OS=Mus musculus OX=10090 GN=Sptan1 PE=1 SV=4	QVEELYQSLLELGEKR																																					Not Used
	High	P16546	Spectrin alpha chain, non-erythrocytic 1 OS=Mus musculus OX=10090 GN=Sptan1 PE=1 SV=4	KLSDDNTIGQEEIQQR		6.60818e+06	8.43499e+06	7.55171e+06	5.60115e+06	9.43718e+06	1.15164e+07	6.37821e+06	1.87987e+06	2.1169e+06	7.94291e+06	8.93582e+06	2.65223e+06	1686839	1.23722e+06	895988	1.49325e+06	1.64839e+06	663719	1.23341e+06	864665	1.60112e+06	683794	943012	1.0437e+06	7.10411e+06	6.50664e+06	6.64242e+06	6.27845e+06	1.2953e+06	1.03211e+06	972408	830235	4.07415e+06	3.65101e+06	3.53196e+06	Used
	High	P16546	Spectrin alpha chain, non-erythrocytic 1 OS=Mus musculus OX=10090 GN=Sptan1 PE=1 SV=4	ASAFNSWFENAEEDLTDPVR	1xDeamidated [N5]																																				Not Used
	High	P16546	Spectrin alpha chain, non-erythrocytic 1 OS=Mus musculus OX=10090 GN=Sptan1 PE=1 SV=4	SADESGQALLAASHYASDEVREK		9.27693e+06	1.0722e+07	15667968	11628263	2.07383e+07	2.44652e+07	1.07466e+07	4.13852e+06	3.34236e+06	8.37264e+06	15818317	5.24821e+06	2.84223e+06	2.807e+06	1.2532e+06	2.36072e+06	2.7921e+06	1.4456e+06	1998873	1.5444e+06	2.71638e+06	2.00839e+06	1.46384e+06	1.80675e+06	1.24353e+07	13792155	1.10461e+07	1.13029e+07	1.97215e+06	2.06026e+06	2.13044e+06	1.71628e+06	7.00089e+06	6.96719e+06	5.34671e+06	Used
	High	P16546	Spectrin alpha chain, non-erythrocytic 1 OS=Mus musculus OX=10090 GN=Sptan1 PE=1 SV=4	SADESGQALLAASHYASDEVR		6.70985e+06	1.04867e+07	1.19254e+07	8.39558e+06	1.23795e+07	1.61571e+07	7544239	4.14731e+06	2.9738e+06	8.61864e+06	9.14612e+06	4.23164e+06	199935			199129	156315				195607				9.09074e+06	9761761	9.22308e+06	7.72369e+06					5.61036e+06	3.90709e+06	4.67395e+06	Used
	High	P16546	Spectrin alpha chain, non-erythrocytic 1 OS=Mus musculus OX=10090 GN=Sptan1 PE=1 SV=4	ASAFNSWFENAEEDLTDPVR		1.29586e+06	1.50567e+06	3.38938e+06	2.39098e+06	3.79146e+06	4.42357e+06	2.01289e+06	236595	266735	1.45961e+06	4.03684e+06	408024	1.15909e+06	952433	411269	1.28901e+06	755469	387490	1010587	729968	1.1128e+06	586275	656165	659474	2.2241e+06	1.90969e+06	1.45071e+06	1.41458e+06	662869	762507	690475	756652	1.49491e+06	865788	988456	Used
	High	P16546	Spectrin alpha chain, non-erythrocytic 1 OS=Mus musculus OX=10090 GN=Sptan1 PE=1 SV=4	HQALQAEIAGHEPR		8.28346e+06	11005252	1.30763e+07	9.51512e+06	1.64211e+07	2.15141e+07	1.00303e+07	5.38445e+06	5.433e+06	9.065e+06	1.40079e+07	7.7941e+06	3.30553e+06	3.42381e+06	2.25165e+06	3.65197e+06	4048003	2.15019e+06	2.72541e+06	2.42969e+06	3.57428e+06	2.60162e+06	2.34283e+06	2.98434e+06	1.15126e+07	1.10844e+07	1.08717e+07	9941632	2.90577e+06	3.00164e+06	2.62069e+06	2.86717e+06	8.28787e+06	6.34899e+06	6.08786e+06	Used
	High	P16546	Spectrin alpha chain, non-erythrocytic 1 OS=Mus musculus OX=10090 GN=Sptan1 PE=1 SV=4	MTLVASEDYGDTLAAIQGLLKK		45894	42471.8	253231	253717	438010	649622	46717.9		36827.5	28934.7	465990	77803.6	145452	87293.7	55658.4	163762	97175.3	56964.3	114332	132661	98328	102504	48167	86638.3	93133.7	113983	28276.3	37663.6		82275.2		40652.8	85329.6	31830.7	72255.5	Used
	High	P16546	Spectrin alpha chain, non-erythrocytic 1 OS=Mus musculus OX=10090 GN=Sptan1 PE=1 SV=4	MTLVASEDYGDTLAAIQGLLK	1xOxidation [M1]		200932	205771	166484	128500	278653	180460	49595.6	18378.2							82541.1		105448				76441.6		61086.4	195222	18662.3	68231.5				85955.6			46822.8	104051	Used
	High	P16546	Spectrin alpha chain, non-erythrocytic 1 OS=Mus musculus OX=10090 GN=Sptan1 PE=1 SV=4	MTLVASEDYGDTLAAIQGLLK		2.22662e+06	3.07409e+06	3.18377e+06	2.6274e+06	3.27947e+06	5.46953e+06	1.66493e+06	468430	900900	2.3919e+06	2.473e+06	1.03545e+06	1.15565e+06	909757	355600	401000	360876	239309	452985	835046	1.11233e+06	314168	330468	678500	1.31384e+06	940304	574404	701496	553759	640395	447297	439449	1.01907e+06	467568	543702	Used
	High	P16546	Spectrin alpha chain, non-erythrocytic 1 OS=Mus musculus OX=10090 GN=Sptan1 PE=1 SV=4	HQAFEAEVQANSGAIVK	1xDeamidated [N11]	60636850	77127858	6.60382e+07	7.83331e+07	76848852	9.90749e+07	89297144	124836364	7.15203e+07	96819612	7.77711e+07	85614096	22215015	11284084	1.36118e+07	19257994	11187369	12739446	17654523	1.03254e+07	11935631	1.50452e+07	9552903	9.24852e+06	7.78953e+07	8.29639e+07	8.60622e+07	79812082	1.41554e+07	13368549	13137002	14101870	49603432	46343444	45149032	Used
	High	P16546	Spectrin alpha chain, non-erythrocytic 1 OS=Mus musculus OX=10090 GN=Sptan1 PE=1 SV=4	HQAFEAELHANADR		4.57316e+06	7.06048e+06	1.14768e+07	6.45061e+06	1.20394e+07	1.59917e+07	6.86604e+06	1.26686e+06	1.48734e+06	8.19479e+06	1.04182e+07	2.89626e+06	1.67048e+06	1.48073e+06	741074	1.73715e+06	1.54562e+06	729085	1.04158e+06	683952	1.43123e+06	969657	863305	797011	7.92146e+06	8.79952e+06	5.93715e+06	6.27012e+06	1.23608e+06	1.0957e+06	948523	1.04376e+06	5.54495e+06	3.77633e+06	2.67323e+06	Used
	High	P16546	Spectrin alpha chain, non-erythrocytic 1 OS=Mus musculus OX=10090 GN=Sptan1 PE=1 SV=4	HQAFEAELHANADRIR		169800	126156	456920	300286	625547	1.06595e+06	266662			224959	1.56384e+06	210217		267841	287242										480125	452248	275285	183347	201123					312205	123504	Used
	High	P16546	Spectrin alpha chain, non-erythrocytic 1 OS=Mus musculus OX=10090 GN=Sptan1 PE=1 SV=4	LLVSSEDYGR		4.65707e+06	6.96399e+06	7461337	4.20857e+06	6568904	8588140	4691048	2281155	2595753	6214470	7.0418e+06	3.04978e+06	1.69213e+06	1.71363e+06	873339	1.55453e+06	1.81282e+06	809257	1482005	1.10278e+06	1.73495e+06	981736	1.09689e+06	1.12257e+06	5.37533e+06	5.31238e+06	5.65061e+06	5.13083e+06	1.19502e+06	1.21027e+06	1.24657e+06	1.42456e+06	4.03792e+06	3411499	3.4991e+06	Used
	High	P16546	Spectrin alpha chain, non-erythrocytic 1 OS=Mus musculus OX=10090 GN=Sptan1 PE=1 SV=4	HQAFEAELSANQSR		6.44082e+06	7.93303e+06	1.2073e+07	7.13767e+06	1.3414e+07	1.73918e+07	6.29217e+06	2198616	1.95754e+06	8.84475e+06	1.2634e+07	4.73627e+06	1.67014e+06	1.09688e+06	832002	1.19168e+06	1.3062e+06	632069	1.14019e+06	556443	1.02934e+06	1.1855e+06	662458	835797	1.13018e+07	1.02335e+07	7.60538e+06	6.74342e+06	952022	987829	1.01468e+06	1.0781e+06	5.29319e+06	3.01636e+06	3.07208e+06	Used
	High	P16546	Spectrin alpha chain, non-erythrocytic 1 OS=Mus musculus OX=10090 GN=Sptan1 PE=1 SV=4	LSELNQK		155576	249007	280219	148775	226966	791195		135906	210072	216475	428274	174010			395249	654035		289115	594284	435296	601083	481596	157127		303766	352211	251206	310562	481856				558867	433796	385791	Used
	High	P16546	Spectrin alpha chain, non-erythrocytic 1 OS=Mus musculus OX=10090 GN=Sptan1 PE=1 SV=4	QETFDAGLQAFQQEGIANITALK		280937	379215	637752	388063	454139	724494	320409	101605	166761	326798	509182	211685	182698	177655		119701	143112		143835	130492	154515	119773	117576		306685	373834	246750	223427	81814.2	105887	60747.9	78815.9	267757	145521	109353	Used
	High	P16546	Spectrin alpha chain, non-erythrocytic 1 OS=Mus musculus OX=10090 GN=Sptan1 PE=1 SV=4	VQKHQAFEAELSANQSR			120400	225963	125970	167589	259318	123838				145717	83695.3													175444	139972	111056	63558.7								Used
	High	P16546	Spectrin alpha chain, non-erythrocytic 1 OS=Mus musculus OX=10090 GN=Sptan1 PE=1 SV=4	DLAALGDKVNSLGETAQR		1.39906e+07	1.94185e+07	22391763	1.43634e+07	27781807	31201460	1.38738e+07	6.30754e+06	6.10311e+06	1.71382e+07	2.37139e+07	8.07776e+06	4.63384e+06	3.79468e+06	2.09577e+06	4.25803e+06	4.37539e+06	2.00151e+06	3.00911e+06	2.57004e+06	3.86009e+06	3.01901e+06	2.48757e+06	2.76948e+06	1.68462e+07	1.68349e+07	1.55338e+07	1.32908e+07	3.51847e+06	3.22308e+06	3.36755e+06	2.83569e+06	9.62212e+06	8.96141e+06	8.84131e+06	Used
	High	P16546	Spectrin alpha chain, non-erythrocytic 1 OS=Mus musculus OX=10090 GN=Sptan1 PE=1 SV=4	LIQSHPESAEDLKEK		2622201	3415036	3116577	2708633	4841872	5386750	2766803	953358	715811	3319303	3941522	1.07446e+06	1858425	1.78687e+06	1.45857e+06	1.5557e+06	1.74194e+06	773696	1.64751e+06	1.30187e+06	1.27815e+06	1.46863e+06	1206769	856173	2.24238e+06	3.14513e+06	3.10043e+06	2.91648e+06	1.75085e+06	1467781	1.44417e+06	999015	1.85512e+06	2.12405e+06	1.53982e+06	Used
	High	P16546	Spectrin alpha chain, non-erythrocytic 1 OS=Mus musculus OX=10090 GN=Sptan1 PE=1 SV=4	EKLDILDQER		6.72697e+06	1.10169e+07	1.14895e+07	7.18273e+06	1.1307e+07	1.56395e+07	6.85542e+06	2.8751e+06	2.75563e+06	8.76593e+06	1.03436e+07	3.34448e+06	2383125	2.52468e+06	1.56792e+06	2.61927e+06	2.67881e+06	1.57666e+06	2.3491e+06	1.68479e+06	2.26584e+06	2.13112e+06	1.97047e+06	2.04831e+06	8.85674e+06	9.29777e+06	8.95949e+06	7.68679e+06	2.15378e+06	2064245	2.2789e+06	2.85145e+06	5.93266e+06	5.02159e+06	4.84399e+06	Used
	High	P16546	Spectrin alpha chain, non-erythrocytic 1 OS=Mus musculus OX=10090 GN=Sptan1 PE=1 SV=4	QKLEDSYR		5.14539e+06	6118450	5133674	5626791	8.30408e+06	10235264	4222800	2.04269e+06	2218415	4980803	6786135	3.00066e+06	1256858	1.06109e+06	680823	1.18358e+06	1.14877e+06		668583	526371	968582	615923	513479	863968	4394700	5119557	5065499	5389278	942425	607875	663986	697744	2.86227e+06	3.11163e+06	2.09001e+06	Used
	High	P16546	Spectrin alpha chain, non-erythrocytic 1 OS=Mus musculus OX=10090 GN=Sptan1 PE=1 SV=4	EKEQLMASDDFGRDLASVQALLR	1xOxidation [M6]		66185.3	273571		535546	485758	61686.9			30535.8	227712														191179	133237	23988						126858		75866.2	Used
	High	P16546	Spectrin alpha chain, non-erythrocytic 1 OS=Mus musculus OX=10090 GN=Sptan1 PE=1 SV=4	EKEQLMASDDFGRDLASVQALLR	1xDeamidated [Q]																																				Not Used
	High	P16546	Spectrin alpha chain, non-erythrocytic 1 OS=Mus musculus OX=10090 GN=Sptan1 PE=1 SV=4	EKEQLMASDDFGRDLASVQALLR		626675	675800	3.54371e+06	2.79885e+06	7.89971e+06	1.04551e+07	709264	210867	163655	575454	7.13774e+06	772460	873991	744743	531486	853524	2.02325e+06	1.27312e+06	658310	1.69671e+06	965642	619408	445386	565251	1.27245e+06	1.05526e+06	170654	154242	421928	471270	413775	483900	1.06879e+06	396433	405809	Used
	High	P16546	Spectrin alpha chain, non-erythrocytic 1 OS=Mus musculus OX=10090 GN=Sptan1 PE=1 SV=4	EKEQLMASDDFGR		3.52821e+06	4.60437e+06	5.01671e+06	3.43337e+06	5.33057e+06	6.83762e+06	3400114	1.68748e+06	1.28549e+06	4.17629e+06	4493172	2.20259e+06	1.04546e+06	1.1382e+06	593644	939977	1.23035e+06	518614	943350	691837	1.1899e+06	554887	542318	511139	4.80652e+06	4.20991e+06	3977933	3.66436e+06	877878	643519	829812	946365	2783893	2.24433e+06	2.43447e+06	Used
	High	P16546	Spectrin alpha chain, non-erythrocytic 1 OS=Mus musculus OX=10090 GN=Sptan1 PE=1 SV=4	EKEPIVGSTDYGKDEDSAEALLK		1.37272e+07	1.99556e+07	3.04684e+07	1.58034e+07	36358608	4.2704e+07	1.57301e+07	1.12601e+07	1.05412e+07	1.39392e+07	2.95609e+07	1.61332e+07	6.36227e+06	5.94215e+06	3.36889e+06	5.77026e+06	5.88757e+06	2.92533e+06	4.67119e+06	3.54668e+06	5663751	3.7772e+06	3.61255e+06	4.67113e+06	2.58878e+07	21992293	2.19948e+07	2.15489e+07	4.42755e+06	4.46618e+06	4729458	4.34716e+06	1.46759e+07	1.30753e+07	1.0769e+07	Used
	High	P16546	Spectrin alpha chain, non-erythrocytic 1 OS=Mus musculus OX=10090 GN=Sptan1 PE=1 SV=4	EKEPIAASTNR		21833275	37393121	33524689	22578710	40281594	46966718	22910830	13000667	1.18281e+07	28370207	32663528	1.75319e+07	5.90853e+06	5937058	3.30907e+06	5435556	5.52529e+06	2.79488e+06	4.16301e+06	3.38768e+06	5.69883e+06	3.67884e+06	3325703	3.93629e+06	2.51714e+07	26077595	27204670	27498488	4.54908e+06	3.99578e+06	4.37984e+06	4.32755e+06	15137312	1.51606e+07	12999949	Used
	High	P16546	Spectrin alpha chain, non-erythrocytic 1 OS=Mus musculus OX=10090 GN=Sptan1 PE=1 SV=4	LSDDNTIGQEEIQQR		1.29496e+07	1.64003e+07	1.73346e+07	1.22581e+07	1.94468e+07	23325027	1.30513e+07	3.74946e+06	4.65744e+06	15050861	1.66748e+07	5.10595e+06	3.29185e+06	3.40034e+06	1.85455e+06	3.42794e+06	3.48862e+06	1.48367e+06	2.22358e+06	1.81915e+06	2.95114e+06	2.11117e+06	2.08728e+06	2.58375e+06	1.25897e+07	1.26391e+07	12665790	11306168	2.38148e+06	2.3375e+06	2536530	2.45883e+06	8054661	7.79738e+06	6.70648e+06	Used
	High	P16546	Spectrin alpha chain, non-erythrocytic 1 OS=Mus musculus OX=10090 GN=Sptan1 PE=1 SV=4	TATDEAYKDPSNLQGK		14646102	2.31244e+07	2.16326e+07	1.60911e+07	28906503	33126576	1.45804e+07	7409814	6.51369e+06	1.96601e+07	21285769	9234215	4.39587e+06	4.40473e+06	2.35538e+06	3.94044e+06	3.91889e+06	1.80805e+06	2.70986e+06	2.62776e+06	3.95913e+06	2.66572e+06	2.29362e+06	3.08897e+06	1.76906e+07	1.75447e+07	1.86517e+07	1.68818e+07	3.26005e+06	3.1214e+06	3.3299e+06	3.07193e+06	1.07331e+07	1.01741e+07	9052920	Used
	High	P16546	Spectrin alpha chain, non-erythrocytic 1 OS=Mus musculus OX=10090 GN=Sptan1 PE=1 SV=4	LSDDNTIGQEEIQQR	1xDeamidated [Q13]	77104.5	158579	98918.6		154561	365046	92700	452069	259907			489729		157858	137991		309110				182409		185751			280769	300062	228287		201694						Used
	High	P16546	Spectrin alpha chain, non-erythrocytic 1 OS=Mus musculus OX=10090 GN=Sptan1 PE=1 SV=4	LSDDNTIGQEEIQQR	2xDeamidated [N5; Q9]																																				Not Used
	High	P16546	Spectrin alpha chain, non-erythrocytic 1 OS=Mus musculus OX=10090 GN=Sptan1 PE=1 SV=4	EAALTNEEVGADLEQVEVLQKK	2xDeamidated [N6; Q15]																																				Not Used
	High	P16546	Spectrin alpha chain, non-erythrocytic 1 OS=Mus musculus OX=10090 GN=Sptan1 PE=1 SV=4	EAALTNEEVGADLEQVEVLQKK		1.1157e+06	1.49406e+06	1.74009e+06	1.20637e+06	2328947	2332026	1.20546e+06	699104	721861	921861	1.66557e+06	850336		222271		386119	186630	161116		199873	366367	241221		267795	1.45288e+06	1.54445e+06	1.13925e+06	1.31936e+06	344861	161744	328514	157261	851207	869529	672914	Used
	High	P16546	Spectrin alpha chain, non-erythrocytic 1 OS=Mus musculus OX=10090 GN=Sptan1 PE=1 SV=4	LMELHRQWELLLEK			51698.7	378817	74887.1	438614	550172	25025.9	43355.8		57990.5	458760		83737.1								85465.3	109881			57904.9									93969.4		Used
	High	P16546	Spectrin alpha chain, non-erythrocytic 1 OS=Mus musculus OX=10090 GN=Sptan1 PE=1 SV=4	EAALTNEEVGADLEQVEVLQK		4.96281e+06	8.06086e+06	8.57043e+06	5.15002e+06	8170475	1.13743e+07	5.87557e+06	3.6509e+06	4.20296e+06	6.82142e+06	7186717	4.96984e+06	1.83934e+06	1.79282e+06	1.22561e+06	1.52466e+06	1.81484e+06	612130	1.48334e+06	1.14915e+06	2.07959e+06	1.33909e+06	912879	1.12632e+06	8.16371e+06	7.95637e+06	6.94257e+06	6.45104e+06	1393132	1.35202e+06	1.43323e+06	1.31704e+06	4.57063e+06	3.84e+06	3.76899e+06	Used
	High	P16546	Spectrin alpha chain, non-erythrocytic 1 OS=Mus musculus OX=10090 GN=Sptan1 PE=1 SV=4	HQLLEADISAHEDRLKDLNSQADSLMTSSAFDTSQVK	1xDeamidated [Q/N]							81029.1		78121.7	84132.2		87899.3	157882	198079		274007										158812				133680			185974			Used
	High	P16546	Spectrin alpha chain, non-erythrocytic 1 OS=Mus musculus OX=10090 GN=Sptan1 PE=1 SV=4	HQLLEADISAHEDRLKDLNSQADSLMTSSAFDTSQVK				1.33229e+06	710950	2.19275e+06	3.13379e+06			35975		2.0341e+06	42880.1					278695				143247										246385				85413.5	Used
	High	P16546	Spectrin alpha chain, non-erythrocytic 1 OS=Mus musculus OX=10090 GN=Sptan1 PE=1 SV=4	HQLLEADISAHEDRLK		540079	1.30445e+06	2.28589e+06	1446978	2.58472e+06	3.015e+06	1.06661e+06	116967	285970	1.28322e+06	2.74412e+06	743662	16756509	13553592	11233769	15649821	13491926	13632114	16155455	12080084	1.36499e+07	14866402	10822237	1.25439e+07	1.65759e+06	1.43399e+06	1.25186e+06	814126	14321406	13310118	12844534	14186876	7394295	7.48291e+06	6.99718e+06	Used
	High	P16546	Spectrin alpha chain, non-erythrocytic 1 OS=Mus musculus OX=10090 GN=Sptan1 PE=1 SV=4	HQLLEADISAHEDR		764623	1.72526e+06	2.84543e+06	1.43518e+06	2.0418e+06	3.84799e+06	1.41919e+06	363558	551710	1.65395e+06	2.25187e+06	1.45981e+06	360033	230409		192964	586531	252886	380483	176385	377582	192259	324358	274235	1.78165e+06	1.61907e+06	1.09325e+06	773670	234289	243975	316292	224773	1101722	538687	411574	Used
	High	P16546	Spectrin alpha chain, non-erythrocytic 1 OS=Mus musculus OX=10090 GN=Sptan1 PE=1 SV=4	TDDYGRDLSSVQTLLTK		1.58695e+06	2.07946e+06	2.56378e+06	1.65275e+06	2.03014e+06	3.12009e+06	2.17229e+06	320821	473640	1.81198e+06	2.73171e+06	569438	465083		372525	864808	492870	238020	389554			326169	312677	504594	2.23372e+06	2.1077e+06	2.15726e+06	1.77393e+06	429510		533815			952488	1.0507e+06	Used
	High	P16546	Spectrin alpha chain, non-erythrocytic 1 OS=Mus musculus OX=10090 GN=Sptan1 PE=1 SV=4	FEEFQTDLAAHEERVNEVSQFAAK			78061.5	122291			252555	106041	130993	106723		268438	97782.9	268244						185858				125442		95853.8				412590				725371		336844	Used
	High	P16546	Spectrin alpha chain, non-erythrocytic 1 OS=Mus musculus OX=10090 GN=Sptan1 PE=1 SV=4	FEEFQTDLAAHEER		365803	495304	610236	333481	445539	647178	436812	299324	280806	483726	482604	374679													493075	557839	384319	483589					334735	270638	297800	Used
	High	P16546	Spectrin alpha chain, non-erythrocytic 1 OS=Mus musculus OX=10090 GN=Sptan1 PE=1 SV=4	DLAALEDK		1.27419e+06	2424934	1.99065e+06	1.44838e+06	1.93814e+06	2381655	1.37459e+06	660286	796331	1.45394e+06	1.49887e+06	1.03402e+06	310070	265936	209724	354449	248903	225932	273157	230986	365120	175288	245652		1.70959e+06	1.47556e+06	1.56018e+06	1562214		224328	249258	355201	987155	754678	769678	Used
	High	P16546	Spectrin alpha chain, non-erythrocytic 1 OS=Mus musculus OX=10090 GN=Sptan1 PE=1 SV=4	DLAALEDKVK		14821360	21592666	2.04592e+07	14427079	2.53788e+07	31442864	13900397	5654010	4.72777e+06	16652895	19982384	6.97418e+06	3.96051e+06	4.11558e+06	2336650	3.11778e+06	3.5923e+06	1.77448e+06	2578706	2148949	3478460	2.0369e+06	2242234	2.77019e+06	13610669	17752688	16712885	15540381	3324187	2645226	2.78877e+06	2410542	8759581	9133904	6.93037e+06	Used
	High	P16546	Spectrin alpha chain, non-erythrocytic 1 OS=Mus musculus OX=10090 GN=Sptan1 PE=1 SV=4	DLAALGDK		1.78143e+06	2.53972e+06	2.41874e+06	1.97688e+06	2.27175e+06	3107929	1937619	604550	683493	2.44603e+06	2.1488e+06	874858	450294	566979	209911	459440	456395	196039	344313	306883	509460	286303	315642	264622	1.87154e+06	1.7633e+06	1.70189e+06	1.74432e+06	347526	374248	404054	275417	1.15295e+06	1.03129e+06	1.22128e+06	Used
	High	P16546	Spectrin alpha chain, non-erythrocytic 1 OS=Mus musculus OX=10090 GN=Sptan1 PE=1 SV=4	DLAALGDKVNSLGETAQR	1xDeamidated [N10]	224328		462404	530777	509465	133045	1.16462e+06	42235.6		678132		169980	182453	212797	328567	527962	643147	151267	172655	213860	160994	414680	667279	666411		310415	91694.9	444601	373002	833582	124685	853812	116234	82349.8	451708	Used
	High	P16546	Spectrin alpha chain, non-erythrocytic 1 OS=Mus musculus OX=10090 GN=Sptan1 PE=1 SV=4	VEDLFLTFAK		291045	365283	479386	255378	429551	457661	319460	53480.2	43774.6	351557	287035	57648.6													319666	254057	248684	212840					130157	115030	155372	Used
	High	P16546	Spectrin alpha chain, non-erythrocytic 1 OS=Mus musculus OX=10090 GN=Sptan1 PE=1 SV=4	FHRDADETKEWIEEK		1.81317e+06	2.46944e+06	3.84599e+06	3.22609e+06	5.78807e+06	7.91119e+06	2.5298e+06	724498	488929	1.69526e+06	4.77563e+06	1.66249e+06	874963	621513		680349	592063		466504	132008	572401	451331	350839	615106	3716045	3.48556e+06	3.00842e+06	2.88059e+06	463334	272179	469057	450193	1.98468e+06	1180577	1.20086e+06	Used
	High	P16546	Spectrin alpha chain, non-erythrocytic 1 OS=Mus musculus OX=10090 GN=Sptan1 PE=1 SV=4	IEDLGAAMEEALILDNK		246463	335049	414676	244327	210806	536618	316019	88003.7	113452	322317	299809	87317.3													251596	197192	232324	256094								Used
	High	P16546	Spectrin alpha chain, non-erythrocytic 1 OS=Mus musculus OX=10090 GN=Sptan1 PE=1 SV=4	LEAELAAHEPAIQGVLDTGKK		1.65268e+06	2.18103e+06	4.15946e+06	1.8624e+06	3.84246e+06	5322450	1641006	640771	847361	1.73072e+06	3.72979e+06	1.36373e+06	954441	814231	241976	1.22525e+06	848330			308712	360171		246808	339557	2.40402e+06	2.08565e+06	1.5492e+06	1.43091e+06	392568	171151	661333	198796	1.92436e+06	1.33141e+06	978121	Used
	High	P16546	Spectrin alpha chain, non-erythrocytic 1 OS=Mus musculus OX=10090 GN=Sptan1 PE=1 SV=4	AGTFQAFEQFGQQLLAHGHYASPEIK		2.04286e+06	2.58208e+06	7.94667e+06	9.64138e+06	2.06091e+07	1.81389e+07	1.10232e+06	279035	526079	1.60017e+06	1.64869e+07	1.04763e+06	4.50351e+06	4.04074e+06	2.51429e+06	4.3523e+06	3.5623e+06	1.64998e+06	3.72182e+06	2.20278e+06	4.40071e+06	3.00286e+06	2.22112e+06	2.02304e+06	3.18783e+06	3.68946e+06	3.18128e+06	3.07276e+06	2.45852e+06	2.61382e+06	2.74701e+06	2.5601e+06	3.05964e+06	1.1159e+06	1.24196e+06	Used
	High	P16546	Spectrin alpha chain, non-erythrocytic 1 OS=Mus musculus OX=10090 GN=Sptan1 PE=1 SV=4	LQVASDENYKDPTNLQGK		1.5224e+07	2.4522e+07	2.48891e+07	19156050	3.2946e+07	43830224	1.65223e+07	7.45272e+06	7.02571e+06	2.02071e+07	2.6313e+07	1.01185e+07	4.67208e+06	4.44797e+06	3.21198e+06	4.10243e+06	4.50315e+06	2.23629e+06	2.99976e+06	3.17617e+06	4.34195e+06	2.92565e+06	2.91636e+06	4.15359e+06	2.27851e+07	1.99448e+07	21185313	1.75393e+07	4.11288e+06	3.50077e+06	4.15202e+06	4.03477e+06	1.25498e+07	1.18295e+07	1.01389e+07	Used
	High	P16546	Spectrin alpha chain, non-erythrocytic 1 OS=Mus musculus OX=10090 GN=Sptan1 PE=1 SV=4	VNSLGETAQR		2973648	4.11053e+06	3.87248e+06	3.02155e+06	4.06204e+06	5.29644e+06	2.82932e+06	1.40097e+06	1300449	3.72495e+06	3.50443e+06	1.5061e+06	974601	618114	301620	669787	763633	323960	564527	459066	563172	458071	493738	371475	3.42349e+06	2.9454e+06	3.10347e+06	2.87106e+06	507398	533167	449206	473648	1.90905e+06	1.65172e+06	1.5491e+06	Used
	High	P16546	Spectrin alpha chain, non-erythrocytic 1 OS=Mus musculus OX=10090 GN=Sptan1 PE=1 SV=4	LQVASDENYKDPTNLQGKLQK																																					Not Used
	High	P16546	Spectrin alpha chain, non-erythrocytic 1 OS=Mus musculus OX=10090 GN=Sptan1 PE=1 SV=4	RQEENDKLR		337733	380578	410297	233823	244263	499316	300870	40992.8	36784.9	351625	192798	37585.2	110635	98370.6	54534.8	102906	105570	45084.6	42325.7	43312.4	89168.2	85313.7	52436.9	55464.6	37011.2	306457	280595	312238	77934.3	65760.6		49397.4	149119	213581	208661	Used
	High	P16546	Spectrin alpha chain, non-erythrocytic 1 OS=Mus musculus OX=10090 GN=Sptan1 PE=1 SV=4	QEAFLLNEDLGDSLDSVEALLK		1.33671e+06	6.47825e+06	8.61602e+06	6.40072e+06	1.30381e+07	1.27331e+07	4.07511e+06	1.32358e+07	8.92487e+06	4.70665e+06	1.40983e+07	1.91157e+07	4.82641e+06	3.59668e+06	3.73743e+06	3.94664e+06	3.88545e+06	4.08551e+06	2.97561e+06	2.91192e+06	4.01023e+06	2.44334e+06	2.87934e+06	2.94286e+06	1.05217e+07	9.91108e+06	8.93615e+06	7.98675e+06	3.6853e+06	3.53123e+06	3.34059e+06	3.30881e+06	7.34027e+06	5.02595e+06	5.57165e+06	Used
	High	P16546	Spectrin alpha chain, non-erythrocytic 1 OS=Mus musculus OX=10090 GN=Sptan1 PE=1 SV=4	AGTFQAFEQFGQQLLAHGHYASPEIKEK				607340	503898	1.51746e+06	1.23682e+06	36323.9	25748.3	16434.9		1.24375e+06	23356.4		44283.6	37391.2										165426	107492	24951.7						73022.1			Used
	High	P16546	Spectrin alpha chain, non-erythrocytic 1 OS=Mus musculus OX=10090 GN=Sptan1 PE=1 SV=4	QDLEDSLQAQQYFADANEAESWMR		158138	180328	517542	250826	248035	415649	162257	101436	87555	243115	405040	212658	399421	350542	308674	333419	333716	430181	524723		399149	345811	358286	369104	257606	183073	184365	173634		402313	502204	529078	542982	421288	189833	Used
	High	P16546	Spectrin alpha chain, non-erythrocytic 1 OS=Mus musculus OX=10090 GN=Sptan1 PE=1 SV=4	EAFLNTEDKGDSLDSVEALIK		1.1412e+07	1.59799e+07	2.15581e+07	1.42894e+07	2.38107e+07	2.76874e+07	1.57045e+07	4632890	5.29287e+06	1.2231e+07	2.04362e+07	7.31455e+06	4.58058e+06	4.05795e+06	2.06652e+06	4.53278e+06	4.21929e+06	2.28839e+06	3.11286e+06	2.87913e+06	4.73444e+06	3136028	2.54195e+06	2.71882e+06	1.74221e+07	1.55042e+07	1.67495e+07	1.3826e+07	3.06111e+06	2.8538e+06	3.09511e+06	3.18894e+06	9.94059e+06	8.17839e+06	8.90018e+06	Used
	High	P16546	Spectrin alpha chain, non-erythrocytic 1 OS=Mus musculus OX=10090 GN=Sptan1 PE=1 SV=4	RQDLEDSLQAQQYFADANEAESWMR	1xOxidation [M24]	185495	323243	851365	703453	830554	1.1866e+06	635928	235197	343558	303271	790515	572972													799546	777225	468122	420579	203543				367189	330608	123537	Used
	High	P16546	Spectrin alpha chain, non-erythrocytic 1 OS=Mus musculus OX=10090 GN=Sptan1 PE=1 SV=4	LEESLEYQQFVANVEEEEAWINEK	1xDeamidated [N13]																																				Not Used
	High	P16546	Spectrin alpha chain, non-erythrocytic 1 OS=Mus musculus OX=10090 GN=Sptan1 PE=1 SV=4	LEESLEYQQFVANVEEEEAWINEK		657491	807785	1.74105e+06	1.16629e+06	2.03139e+06	2.68871e+06	691517	402515	724585	643691	2.05982e+06	655323	764580	642449	478544	756275	712140	442527	577904	509524	813804	600198	560029	418804	651522	892610	468014	547791	490981	453514	502469	387572	593064	524790	443031	Used
	High	P16546	Spectrin alpha chain, non-erythrocytic 1 OS=Mus musculus OX=10090 GN=Sptan1 PE=1 SV=4	RQDLEDSLQAQQYFADANEAESWMR	1xDeamidated [Q/N]	99388.3	180510	164170	208965	291166	270632	64968.3		802926		245806	27419.1															50329.7	37392.2								Used
	High	P16546	Spectrin alpha chain, non-erythrocytic 1 OS=Mus musculus OX=10090 GN=Sptan1 PE=1 SV=4	EAFLNTEDKGDSLDSVEALIK	1xDeamidated [N5]	94293.7	188309	229916		218383	308717	145922	42936.3		145481	192259	53878		131410	137640		94415.8								189043	198441	150139	129539					57983.4	130641	105161	Used
	High	P16546	Spectrin alpha chain, non-erythrocytic 1 OS=Mus musculus OX=10090 GN=Sptan1 PE=1 SV=4	LQVASDENYKDPTNLQGK	1xDeamidated [Q/N]	325142	497296	478692	541791	879914	724012	371349	293262	209099	453750	556378		423087	343821		317335	204630	339836	231421	386384	319217				469636	434076	378918	364892		316166	253798	357499	333694	418984	234781	Used
	High	P16546	Spectrin alpha chain, non-erythrocytic 1 OS=Mus musculus OX=10090 GN=Sptan1 PE=1 SV=4	AGTFQAFEQFGQQLLAHGHYASPEIKEK	1xDeamidated [Q]																																				Not Used
	High	P16546	Spectrin alpha chain, non-erythrocytic 1 OS=Mus musculus OX=10090 GN=Sptan1 PE=1 SV=4	QEFAQHANAFHQWIQETR		1.12242e+06	1.39629e+06	4.06064e+06	3.594e+06	5.49732e+06	6.7839e+06	1.6614e+06	64883.9	298780	806685	5.01929e+06	542994	1.35025e+06	1.0211e+06	588006	1.27895e+06	727448	332990	876767	355014	873586	542100	426288	415375	3.34204e+06	3.60736e+06	2.29227e+06	1.91023e+06	569198	487924	361018	245573	1.77756e+06	803019	357033	Used
	High	P16546	Spectrin alpha chain, non-erythrocytic 1 OS=Mus musculus OX=10090 GN=Sptan1 PE=1 SV=4	AGTFQAFEQFGQQLLAHGHYASPEIK	3xDeamidated [Q5; Q9; Q12]													162017			86002.3										57582.5		55230.7		49602.9			56074.5		47369.6	Used
	High	P16546	Spectrin alpha chain, non-erythrocytic 1 OS=Mus musculus OX=10090 GN=Sptan1 PE=1 SV=4	AGTFQAFEQFGQQLLAHGHYASPEIK	1xDeamidated [Q]																																				Not Used
	High	P16546	Spectrin alpha chain, non-erythrocytic 1 OS=Mus musculus OX=10090 GN=Sptan1 PE=1 SV=4	RQKLEDSYR		3.98831e+07	2.28546e+07	1.29648e+07	1.31979e+07	15344276	3.67897e+07	7.65492e+06	1.30424e+07	3.00078e+07	72741688	24300036	12830527	33243560	32146164	32470296	6267344	16373681	9748888	20487980	2.25406e+07	8933333	13490751	16279137	13169744	2.23755e+07	25404126	2.63638e+07	2.38012e+07	17856642	16569616	15375936	16430030	2.0947e+07	2.14636e+07	17997188	Used
	High	P16546	Spectrin alpha chain, non-erythrocytic 1 OS=Mus musculus OX=10090 GN=Sptan1 PE=1 SV=4	LEAELAAHEPAIQGVLDTGK		652854	927753	1.29806e+06	604850	728799	1.76924e+06	720271	299059	308440	626681	1.49921e+06	494184													623235	404484	584501	453561					387093	378574	330123	Used
	High	P16546	Spectrin alpha chain, non-erythrocytic 1 OS=Mus musculus OX=10090 GN=Sptan1 PE=1 SV=4	DSDELKSWVNEK		8709971	1.29006e+07	1.49289e+07	8.51094e+06	11302967	18158848	8.81403e+06	3.63795e+06	3.52275e+06	1.06842e+07	1.22694e+07	5.32343e+06	2.01006e+06	2.32407e+06	1.26905e+06	2.00091e+06	2.0112e+06	855571	1.56936e+06	635207	2.03901e+06	634931	1151550	1.74042e+06	12436132	11533608	11144907	1.06092e+07	1.65218e+06	1.34864e+06	1.55559e+06	1.62517e+06	6.99311e+06	5.88703e+06	4.7949e+06	Used
	High	P16546	Spectrin alpha chain, non-erythrocytic 1 OS=Mus musculus OX=10090 GN=Sptan1 PE=1 SV=4	DLIGVQNLLK		1549701	2.4771e+06	2.66433e+06	1465019	2.46048e+06	3.12808e+06	1701379	1.10577e+06	999497	1.89362e+06	2.04102e+06	1.48377e+06	429977	456977	209697	463633	436800	224347	327356	409784	440896	344312	244766	282661	2.18183e+06	1.99464e+06	1.95289e+06	1.78e+06	243326	300686	344785	324379	1.20366e+06	1.02903e+06	1.01353e+06	Used
	High	P16546	Spectrin alpha chain, non-erythrocytic 1 OS=Mus musculus OX=10090 GN=Sptan1 PE=1 SV=4	LQTASDESYKDPTNIQSK		1.4003e+07	2.21106e+07	2.00486e+07	1.50056e+07	2.27484e+07	2.71791e+07	1.63333e+07	5.18168e+06	5.77606e+06	2.00895e+07	1.95022e+07	7.0611e+06	4.34392e+06	4.08681e+06	2.39066e+06	4.00641e+06	4.52831e+06	2.05746e+06	3.32163e+06	2.34728e+06	3.87356e+06	3.16802e+06	2.35536e+06	2.61977e+06	1.65862e+07	1.57973e+07	16603994	1.47557e+07	3.37579e+06	3.23591e+06	3.04125e+06	3.26654e+06	9901272	8.93485e+06	8.69771e+06	Used
	High	P16546	Spectrin alpha chain, non-erythrocytic 1 OS=Mus musculus OX=10090 GN=Sptan1 PE=1 SV=4	EAFLNTEDKGDSLDSVEALIKK																																					Not Used
	High	P16546	Spectrin alpha chain, non-erythrocytic 1 OS=Mus musculus OX=10090 GN=Sptan1 PE=1 SV=4	DLIGVQNLLKK		340020	554662	659278	369742	877996	993389	393372	260915	280205	370520	786015	352021			96417.7						74522.3				671547	531200	729450	496418			73171.9	84157.7	226801	263743	297105	Used
	High	P16546	Spectrin alpha chain, non-erythrocytic 1 OS=Mus musculus OX=10090 GN=Sptan1 PE=1 SV=4	QEALVAR		1.40434e+06	3.01291e+06	3.36834e+06	1128475	3.55018e+06	4.53877e+06	1.2547e+06	919576	816596	1.82042e+06	3.46614e+06	1.24578e+06	2.64455e+06	3.92485e+06	3.36272e+06	2.43655e+06	4.29913e+06	3.66063e+06	2.28932e+06	3.54564e+06	3.78898e+06	2.29499e+06	3.35561e+06	3.17171e+06	2.172e+06	2.19623e+06	2.26724e+06	2.13554e+06	3.4137e+06	3.26123e+06	3.23852e+06	3.40657e+06	2.7144e+06	2278193	2.21162e+06	Used
High	Master Protein	F6ZDS4	Nucleoprotein TPR OS=Mus musculus OX=10090 GN=Tpr PE=1 SV=1	207	5796	0	4.61621e+08	1.06255e+09	1.16881e+09	5.42999e+08	1.12574e+09	1.25217e+09	6.68722e+08	1.07938e+08	1.15383e+08	6.38142e+08	9.56555e+08	1.30722e+08	5.26197e+07	3.62445e+07	4.42088e+07	5.46524e+07	4.29312e+07	3.90841e+07	4.32226e+07	3.68276e+07	3.65316e+07	4.56705e+07	3.24841e+07	2.91154e+07	7.02939e+08	6.93628e+08	6.59496e+08	6.2489e+08	4.20326e+07	3.69712e+07	3.73741e+07	3.78417e+07	3.61235e+08	3.02324e+08	2.89884e+08
	Confidence	Master Protein Accessions	Master Protein Descriptions	Sequence	Modifications	Abundance: WT_Tg_Nuc_1	Abundance: WT_Tg_Nuc_2	Abundance: WT_Tg_Nuc_3	Abundance: WT_Veh_Nuc_1	Abundance: WT_Veh_Nuc_2	Abundance: WT_Veh_Nuc_3	Abundance: DYT_Tg_Nuc_1	Abundance: DYT_Tg_Nuc_2	Abundance: DYT_Tg_Nuc_3	Abundance: DYT_Veh_Nuc_1	Abundance: DYT_Veh_Nuc_2	Abundance: DYT_Veh_Nuc_3	Abundance: WT_Tg_Cyto_1	Abundance: WT_Tg_Cyto_2	Abundance: WT_Tg_Cyto_3	Abundance: WT_Veh_Cyto_1	Abundance: WT_Veh_Cyto_2	Abundance: WT_Veh_Cyto_3	Abundance: DYT_Tg_Cyto_1	Abundance: DYT_Tg_Cyto_2	Abundance: DYT_Tg_Cyto_3	Abundance: DYT_Veh_Cyto_1	Abundance: DYT_Veh_Cyto_2	Abundance: DYT_Veh_Cyto_3	Abundance: QC_NucPool_1	Abundance: QC_NucPool_2	Abundance: QC_NucPool_3	Abundance: QC_NucPool_4	Abundance: QC_CytoPool_1	Abundance: QC_CytoPool_2	Abundance: QC_CytoPool_3	Abundance: QC_CytoPool_4	Abundance: QC_TotalPool_1	Abundance: QC_TotalPool_2	Abundance: QC_TotalPool_3	Usage for Quantification
	High	F6ZDS4	Nucleoprotein TPR OS=Mus musculus OX=10090 GN=Tpr PE=1 SV=1	AADSQNSGEGNTSAAESSFSQEVAREQQPTSASER			493141	981256			1770249	319990	235696	259010	194117		200603													507945	509767	384493	458684							103162	Used
	High	F6ZDS4	Nucleoprotein TPR OS=Mus musculus OX=10090 GN=Tpr PE=1 SV=1	LEQAMKEIQR	1xOxidation [M5]	191928	371638	287223	368496	437173	768686	290091	52056		410857	522909		157226	145900	173718	135798	159517		154782	250120	182176		53495.5		336997	332981	322709	362821	219328	107785	149297	156189	189829	184227	203286	Used
	High	F6ZDS4	Nucleoprotein TPR OS=Mus musculus OX=10090 GN=Tpr PE=1 SV=1	ISTQLDFASK		6.07859e+06	14397069	17402286	6630527	13206031	16765565	9576878	263535	437533	9148736	12398995	369415	169468												10294860	10042699	8.38248e+06	8471073					4909775	3.32427e+06	3.35256e+06	Used
	High	F6ZDS4	Nucleoprotein TPR OS=Mus musculus OX=10090 GN=Tpr PE=1 SV=1	GELQLKLDELQASDVAVK			133932	267867		202212	255986	146752	44288.3	44627.3	124895	257814														167784	135880	90709.2	278502					146639		135451	Used
	High	F6ZDS4	Nucleoprotein TPR OS=Mus musculus OX=10090 GN=Tpr PE=1 SV=1	TEKEGIQKDLDAK		1826930	5.20292e+06	4.36234e+06	2.10394e+06	5.26993e+06	5.82086e+06	2.80814e+06	698442	914586	2.44119e+06	3.80779e+06	954995								78343.3					2.80468e+06	2.92134e+06	3.29995e+06	3.19396e+06					1.51569e+06	1.35101e+06	1.40012e+06	Used
	High	F6ZDS4	Nucleoprotein TPR OS=Mus musculus OX=10090 GN=Tpr PE=1 SV=1	LEQNLQQMQAK	1xOxidation [M8]	176483	386366	376474	214780	506365	470121	213708			318993	263662														227691	291544	305258	229774					160478		125383	Used
	High	F6ZDS4	Nucleoprotein TPR OS=Mus musculus OX=10090 GN=Tpr PE=1 SV=1	TMAQHEELMK		5.51235e+06	15734831	13200850	7.08191e+06	1.46971e+07	15041318	8.15145e+06	876084	1.07675e+06	8906219	12175441	1.25088e+06	345167	235282		537559	403774	199861	283975		70294.8	565121	150637	223610	8.34174e+06	8.74313e+06	8.37616e+06	8.68756e+06		201777	431731	234243	4121024	3.69809e+06	4.16123e+06	Used
	High	F6ZDS4	Nucleoprotein TPR OS=Mus musculus OX=10090 GN=Tpr PE=1 SV=1	FKVESEQQYFEIEK		242477		3.38495e+06	1.18825e+06	591559	948190	382840										462980											60513.3		410604	366375					Used
	High	F6ZDS4	Nucleoprotein TPR OS=Mus musculus OX=10090 GN=Tpr PE=1 SV=1	QLDTEINLHLNTK		1.01266e+06	2.3474e+06	4.92295e+06	1.24231e+06	3.90713e+06	6200857	1.40372e+06	91367.4	589428	1.40537e+06	3.70771e+06	757072	1.58625e+06		1.41741e+06			1.20574e+06		977597					1.81658e+06	1.64745e+06	688768	602432					2.10301e+06	424109	279139	Used
	High	F6ZDS4	Nucleoprotein TPR OS=Mus musculus OX=10090 GN=Tpr PE=1 SV=1	QRNGALDQQKDELDVR	1xDeamidated [Q/N]	181575	993611	1.04835e+06	371028	966268	1.3399e+06	498791	184512	208233	294100	1.00147e+06	197700			250112						103254			140196	612125	748608	646486	545546			157656		441751			Used
	High	F6ZDS4	Nucleoprotein TPR OS=Mus musculus OX=10090 GN=Tpr PE=1 SV=1	GQNLLLTNLQTIQGILER		2.86614e+06	5.16215e+06	6.17445e+06	3.62703e+06	5.86167e+06	6.12267e+06	2.41605e+06		157188	3.1769e+06	5.09122e+06	133784													1.51141e+06	578076	578143	549662					794304	638188	569948	Used
	High	F6ZDS4	Nucleoprotein TPR OS=Mus musculus OX=10090 GN=Tpr PE=1 SV=1	LEQEKELLHNQNSWLNTELK			1.0249e+06	1.38973e+06	487387	1.227e+06	1.72646e+06	580458		42162.3	552592	1.30879e+06														960420	991918	692153	615893					519117	268069	281984	Used
	High	F6ZDS4	Nucleoprotein TPR OS=Mus musculus OX=10090 GN=Tpr PE=1 SV=1	HLEQRDEPQEPTNKAPEQQR		4.60056e+06	1.07012e+07	9.97791e+06	4.95266e+06	1.08648e+07	1.27628e+07	5.76317e+06	680187	3.13581e+06	5.64136e+06	8.02974e+06	3.52269e+06				313027	70098.3	70866.1			77987	101721	292186		6.74004e+06	6.61257e+06	6.73714e+06	6171717	99004.6	66345.5			3.81632e+06	3.31185e+06	2.28264e+06	Used
	High	F6ZDS4	Nucleoprotein TPR OS=Mus musculus OX=10090 GN=Tpr PE=1 SV=1	QRVELLER		2.47371e+06	6.0695e+06	5.97478e+06	2803083	6.06524e+06	6.57875e+06	3771540	345005	468997	3.5329e+06	5019063	460651													3286594	3.76332e+06	3594240	3.11876e+06					2.08507e+06	2.11205e+06	1.28165e+06	Used
	High	F6ZDS4	Nucleoprotein TPR OS=Mus musculus OX=10090 GN=Tpr PE=1 SV=1	LEQAMKEIQR		734498	1.66383e+06	1.58493e+06	717247	2.08683e+06	2.1886e+06	1.03456e+06	174152	168931	860104	1.97578e+06	70620.9					77910.3								913810	1.06441e+06	1.18307e+06	1096573					333930	386734	323605	Used
	High	F6ZDS4	Nucleoprotein TPR OS=Mus musculus OX=10090 GN=Tpr PE=1 SV=1	YKTQFEELK		1.9791e+06	1.09007e+07	10017522		5.01669e+06	12599947	2.48446e+06	128041	151037	258010	3.29515e+06		152908		174016		162100	220168		194421	377999	195231	222528	91155.9	2534293	2789396	2845184	6.87898e+06		510160		488165	355414	319878	313087	Used
	High	F6ZDS4	Nucleoprotein TPR OS=Mus musculus OX=10090 GN=Tpr PE=1 SV=1	AADSQNSGEGNTSAAESSFSQEVAR		3.77886e+06	5.50068e+06	7116221	4.18079e+06	3.87252e+06	4.47643e+06	5.14044e+06	4.01863e+06	2.21171e+06	5.09619e+06	3.83046e+06	2.47412e+06													4.56361e+06	4.13287e+06	4258244	4.16229e+06					2.72404e+06	2.12991e+06	1.87421e+06	Used
	High	F6ZDS4	Nucleoprotein TPR OS=Mus musculus OX=10090 GN=Tpr PE=1 SV=1	SQEQILEILR		1.71829e+06	5245136	5.23486e+06	2.37748e+06	3952234	4723843	2796937	311455	347299	2.88998e+06	4.42633e+06	352566											111109		3.13094e+06	2.75834e+06	3.07464e+06	2.64595e+06					1.47512e+06	1.15053e+06	1179432	Used
	High	F6ZDS4	Nucleoprotein TPR OS=Mus musculus OX=10090 GN=Tpr PE=1 SV=1	SLEGQVENLQK		8.53231e+06	1.94836e+07	1.93613e+07	8.69091e+06	1.85104e+07	1.98859e+07	1.13145e+07	3.32987e+06	4.04174e+06	1.1545e+07	1.55544e+07	4.1564e+06	182345	139850			170647	119848		343400				9684.62	1.35638e+07	1.12538e+07	1.17251e+07	1.12169e+07					6.75876e+06	4.94913e+06	5.69404e+06	Used
	High	F6ZDS4	Nucleoprotein TPR OS=Mus musculus OX=10090 GN=Tpr PE=1 SV=1	EEKERLEQNLQQMQAK		157983	383868	619333	247564	585284	738559	354833			181464	595198														274977	332042	365487	356119								Used
	High	F6ZDS4	Nucleoprotein TPR OS=Mus musculus OX=10090 GN=Tpr PE=1 SV=1	TDELLALGR		4.36623e+06	9.53748e+06	1.04479e+07	4.43962e+06	8.58554e+06	1.12572e+07	6.15516e+06	303952	355289	6.3838e+06	8.47373e+06	454033			107533	350128	486715	88729.5	226183			297677	507052	90064.1	6.75177e+06	6.76912e+06	6067885	5.63389e+06		239070			3.29916e+06	2.72372e+06	3.093e+06	Used
	High	F6ZDS4	Nucleoprotein TPR OS=Mus musculus OX=10090 GN=Tpr PE=1 SV=1	FKVESEQQYFEIEKR		1.0273e+06	1.92802e+06	4.2405e+06	1.57897e+06	5.28686e+06	5.14904e+06	2.18696e+06	389115	263378	924728	4.65042e+06	297602		194639	138636	486388	267642	347171				436627	227158		3.64875e+06	2.07092e+06	2.15883e+06	1.59985e+06					1.78375e+06	977829	1.19656e+06	Used
	High	F6ZDS4	Nucleoprotein TPR OS=Mus musculus OX=10090 GN=Tpr PE=1 SV=1	VVTSMKDAVQAPLNVSLNEEGK			399994	453955			364215					239766														194562	186206	197046	172770								Used
	High	F6ZDS4	Nucleoprotein TPR OS=Mus musculus OX=10090 GN=Tpr PE=1 SV=1	LQEDTDKANKHSSVLER		1.06889e+06	2.13702e+06	2.31666e+06	1.11026e+06	2.90114e+06	2.44252e+06	1.54833e+06		53896.4	1.25479e+06	2412812	49543.5		255187		292518	332383	238479	325685	300726	226310	318705	124681	115852	1.52199e+06	1.56416e+06	1.53756e+06	1.30643e+06	179687		219942		730170	711976	615648	Used
	High	F6ZDS4	Nucleoprotein TPR OS=Mus musculus OX=10090 GN=Tpr PE=1 SV=1	QAEEQVNDLK		649239	1.99305e+06	1.9325e+06	856539	1.39278e+06	1.66462e+06	1.08325e+06		124233	1.24526e+06	1.23209e+06		142246	203603		100794	185427			173673	238670		88888.7		937883	1.1856e+06	1.00026e+06	914826	165004	132637		116880	554936	629828	353267	Used
	High	F6ZDS4	Nucleoprotein TPR OS=Mus musculus OX=10090 GN=Tpr PE=1 SV=1	FRFGPPEDMPQTSSSHSDLGQLASQGGLGMYETPLFLAHEEESGGR	1xDeamidated [Q21]					169523	158274					287699																									Used
	High	F6ZDS4	Nucleoprotein TPR OS=Mus musculus OX=10090 GN=Tpr PE=1 SV=1	TVPSTPTLVVPHRTDGFAEAIHSPQVAGVPR				171863		81160.3	145565	110516	218777	63942.8	66864.9		128635			155571	322605	313860	598379				336567	357624	222611		144160		170022	231257	260961	240402	301221	192927	175579		Used
	High	F6ZDS4	Nucleoprotein TPR OS=Mus musculus OX=10090 GN=Tpr PE=1 SV=1	LSQEVEYLTEDVKR		7.68093e+06	1.69806e+07	2.11533e+07	8.71211e+06	1.9006e+07	2.09832e+07	10278324	555524	948259	9.47669e+06	16760415	871780	364886	278788		412176						369884			1.20944e+07	1.1948e+07	1.22715e+07	1.09553e+07			296576	276676	5.78408e+06	5.20353e+06	4.88238e+06	Used
	High	F6ZDS4	Nucleoprotein TPR OS=Mus musculus OX=10090 GN=Tpr PE=1 SV=1	EITSLQER		8.11014e+06	18842438	18077358	8.34563e+06	17014934	18518096	11812874	379710	468098	11196103	15393249														11724705	10979620	10736152	10338472					6.30572e+06	6187690	5.61846e+06	Used
	High	F6ZDS4	Nucleoprotein TPR OS=Mus musculus OX=10090 GN=Tpr PE=1 SV=1	TDGFAEAIHSPQVAGVPR		4.88836e+06	5.92982e+06	8.14577e+06	5.46467e+06	6.67111e+06	5.04699e+06	6.70959e+06	8.00149e+06	3.34868e+06	5.62657e+06	4.19693e+06	4.77978e+06	303281	329892	111027	301352	324043	345455	201917		168919	179191	214854	197238	5.56796e+06	5.63318e+06	5.07977e+06	5.28093e+06	109837	472804	367309	246902	3.06671e+06	2.63807e+06	3.00504e+06	Used
	High	F6ZDS4	Nucleoprotein TPR OS=Mus musculus OX=10090 GN=Tpr PE=1 SV=1	AADSQNSGEGNTSAAESSFSQEVAREQQPTSASER	1xDeamidated [Q27]				94545.3			124942	232761			152614	127840														163883	112117	166987					226328			Used
	High	F6ZDS4	Nucleoprotein TPR OS=Mus musculus OX=10090 GN=Tpr PE=1 SV=1	VVTSMKDAVQAPLNVSLNEEGKSQEQILEILR			70765.5	256797		461262	714029					438031										91142.3		854163									203363	60990.9			Used
	High	F6ZDS4	Nucleoprotein TPR OS=Mus musculus OX=10090 GN=Tpr PE=1 SV=1	QAEEQVNDLKER		2.05431e+06	5081694	4196772	2.50194e+06	5.72867e+06	5.29522e+06	2.85971e+06	195491	281745	3.21995e+06	4.25742e+06	261049										139582		100599	2.19342e+06	2.99515e+06	2.7137e+06	2.64703e+06					1.5621e+06	1.60497e+06	1081931	Used
	High	F6ZDS4	Nucleoprotein TPR OS=Mus musculus OX=10090 GN=Tpr PE=1 SV=1	KKLENEVEQR		7.80817e+06	7.6755e+06	8.02067e+06	9.25346e+06	8.84777e+06	9.97214e+06	1.27497e+07	3321048	2.77658e+06	1.13762e+07	7.80555e+06	3.0325e+06	6.90845e+06	6524268	6036484	8.26006e+06	7092094	6.0656e+06	5.62745e+06	5.15145e+06	4883102	6.9782e+06	5083605	3.02976e+06	6.99087e+06	7.14641e+06	6.74718e+06	6.54108e+06	4.50575e+06	4631816	4.82612e+06	4.53912e+06	5.67219e+06	5.26365e+06	4847957	Used
	High	F6ZDS4	Nucleoprotein TPR OS=Mus musculus OX=10090 GN=Tpr PE=1 SV=1	LEQNLQQMQAK		5.86762e+06	14708777	12441170	6697452	12789709	15139126	7770119	1.25555e+06	1.23741e+06	8.1975e+06	10998410	1.46874e+06													8413253	8.02709e+06	8057676	7.45161e+06					4.60744e+06	3.81265e+06	3.47592e+06	Used
	High	F6ZDS4	Nucleoprotein TPR OS=Mus musculus OX=10090 GN=Tpr PE=1 SV=1	LTELYNAYVETQDQLLLEKQENK			260291	414684		403839	519046	145754		152350	213355	394229	86567.5													195105	297823	182210									Used
	High	F6ZDS4	Nucleoprotein TPR OS=Mus musculus OX=10090 GN=Tpr PE=1 SV=1	LQEQVTDLR		6334053	20723008	19905266	7215980	15478813	20024402	9937315	453962	450910	11563572	12815924	499352													11057764	9428994	10570087	9759445					5694341	4523577	4.87877e+06	Used
	High	F6ZDS4	Nucleoprotein TPR OS=Mus musculus OX=10090 GN=Tpr PE=1 SV=1	TMAQHEELMK	1xOxidation [M]	425769	809823	857556	147826	1.19486e+06	789515	483015		144608	784225	431905	188486			942682										421994	441689	507917	635665	106178	89894.3			246353	151680	235183	Used
	High	F6ZDS4	Nucleoprotein TPR OS=Mus musculus OX=10090 GN=Tpr PE=1 SV=1	LKEAKEQQASMEEK		86772.9	144559	162384		209214	292843	161507			97127.1	240123														127358		108918	128991							44278.3	Used
	High	F6ZDS4	Nucleoprotein TPR OS=Mus musculus OX=10090 GN=Tpr PE=1 SV=1	FRFGPPEDMPQTSSSHSDLGQLASQGGLGMYETPLFLAHEEESGGR																																					Not Used
	High	F6ZDS4	Nucleoprotein TPR OS=Mus musculus OX=10090 GN=Tpr PE=1 SV=1	TMAQHEELMKK		1.80252e+06	4.95485e+06	5.01789e+06	1.65737e+06	5.68617e+06	5.5909e+06	2.35241e+06	1.13305e+06	1.14827e+06	2.43755e+06	4.00088e+06	1.61744e+06	910958	1.16613e+06	1.32623e+06	602717	795354	1.428e+06	410347	988586	1630298	529994	905308	1.07512e+06	2.87886e+06	2.99763e+06	3.39908e+06	2.90195e+06	905833	994507	1.12537e+06	1.20294e+06	1.9307e+06	2.0301e+06	1.78867e+06	Used
	High	F6ZDS4	Nucleoprotein TPR OS=Mus musculus OX=10090 GN=Tpr PE=1 SV=1	DPDTEEYRK		452643	950183	972060	511583	971910	1.01163e+06	565349	143943	121184	737850	837036	104030	21109.2	21332.6		53602		41538.8	81304.5	52086.4	81521.9			71439		647765	617841	605766		60732.8	43713.6	21252.2	146207	220705	270121	Used
	High	F6ZDS4	Nucleoprotein TPR OS=Mus musculus OX=10090 GN=Tpr PE=1 SV=1	LKTSTSNVEQYR		3.73846e+06	8.62075e+06	7.86502e+06	3.97678e+06	8.65845e+06	9.59221e+06	5.26681e+06	410690	596731	4.89854e+06	6.97103e+06	749289											92849.1		4.90952e+06	4.80752e+06	5.15712e+06	4.90617e+06					2.85366e+06	2.44794e+06	2.3084e+06	Used
	High	F6ZDS4	Nucleoprotein TPR OS=Mus musculus OX=10090 GN=Tpr PE=1 SV=1	LSQEVEYLTEDVK		1.16519e+06	2.14603e+06	2324449	1.00749e+06	2.38102e+06	2.6384e+06	1.74027e+06		128748	1.33676e+06	1.4677e+06	84687.2	241957		340827	218509									1.48165e+06	1492594	1.27703e+06	1.25373e+06	145599				955127	705273	755136	Used
	High	F6ZDS4	Nucleoprotein TPR OS=Mus musculus OX=10090 GN=Tpr PE=1 SV=1	HLEQRDEPQEPTNK		992170	2.21505e+06	1.93321e+06	1.12374e+06	1.96419e+06	2.07022e+06	1.23348e+06	428147	426385	1.35872e+06	1.49205e+06	401301			95456.5	66501.4			80008.1		71100	65718.2			1.06216e+06	1.28328e+06	1.36578e+06	1.26501e+06			60558.8		635155	632824	494755	Used
	High	F6ZDS4	Nucleoprotein TPR OS=Mus musculus OX=10090 GN=Tpr PE=1 SV=1	TVPSTPTLVVPHR		1.20677e+06	2.59678e+06	2.51785e+06	1.86455e+06	2.12607e+06	1.87867e+06	1.62838e+06	2.41432e+06	1.00442e+06	1.66327e+06	1.16899e+06	1.39172e+06													1.93068e+06	2.11214e+06	2.02395e+06	1.77453e+06					808425	797470	813219	Used
	High	F6ZDS4	Nucleoprotein TPR OS=Mus musculus OX=10090 GN=Tpr PE=1 SV=1	LTELYNAYVETQDQLLLEKQENKR			464678	1.19506e+06		1.13965e+06	1.71828e+06	471291		153622	359900	1.26414e+06	164498	216161			248373			229787			258985			892973	862823	304409	206149	674817				313407			Used
	High	F6ZDS4	Nucleoprotein TPR OS=Mus musculus OX=10090 GN=Tpr PE=1 SV=1	GQPGDRDDVDDLKSQLR		3.22719e+06	7.29918e+06	7.77042e+06	3.95602e+06	8.48894e+06	8.90464e+06	4.84279e+06	178775	426414	4.40697e+06	7.01723e+06	570300		79046.8			420854	246118					122493		4.83016e+06	4.79612e+06	4.67368e+06	4.34194e+06	316513				2.39827e+06	2.283e+06	2.09348e+06	Used
	High	F6ZDS4	Nucleoprotein TPR OS=Mus musculus OX=10090 GN=Tpr PE=1 SV=1	GQPGDRDDVDDLK		860514	2.24605e+06	2.22097e+06	1.11739e+06	1.5842e+06	1.66175e+06	1.06154e+06	95120.7		963935	1.2146e+06	78576.2													1.02833e+06	1.09462e+06	956720	970255					464171	385962	370268	Used
	High	F6ZDS4	Nucleoprotein TPR OS=Mus musculus OX=10090 GN=Tpr PE=1 SV=1	YKTQFEELKAQQNK		1.6593e+06	4.29829e+06	4.18164e+06	2.15421e+06	4.94284e+06	5.3505e+06	2.60983e+06	383852	961882	2.10109e+06	4.46758e+06	1.0889e+06									297118	274040			2.58254e+06	2.70716e+06	2.49105e+06	2.71515e+06					1.78361e+06	1.24784e+06	1.29059e+06	Used
	High	F6ZDS4	Nucleoprotein TPR OS=Mus musculus OX=10090 GN=Tpr PE=1 SV=1	NAQKDIATLK		1.87454e+06	4.08211e+06	3.57281e+06	2.0253e+06	4.84145e+06	4.6782e+06	2.30451e+06	107665	157243	2.53299e+06	4.09679e+06	190023	655660	435291	476377	578591	499118	504695	552737	404406	390769	518551	406023	347514	2.3121e+06	2347704	2.48133e+06	2293587	485995	499658	468930	416902	1193473	1.13926e+06	853040	Used
	High	F6ZDS4	Nucleoprotein TPR OS=Mus musculus OX=10090 GN=Tpr PE=1 SV=1	VLLMELEEAR		6911641	15899128	21811134	8430226	17767954	19940926	11026687	478842	621528	9325974	17587058	587655	590131		210017	654079		166019	414498	101754	120022	280454	159288		10969841	9841485	10028957	8512589	273382	201608	239479	252511	4.96951e+06	4457302	4031596	Used
	High	F6ZDS4	Nucleoprotein TPR OS=Mus musculus OX=10090 GN=Tpr PE=1 SV=1	ASPCSLASPSAAAAVAAIPADMAAVLQQVLERPELNKLPK	1xCarbamidomethyl [C4]																																				Not Used
	High	F6ZDS4	Nucleoprotein TPR OS=Mus musculus OX=10090 GN=Tpr PE=1 SV=1	QAEEQVNDLKER	1xDeamidated [N7]			246247			261917	90187.9			81385.8															123473	112295										Used
	High	F6ZDS4	Nucleoprotein TPR OS=Mus musculus OX=10090 GN=Tpr PE=1 SV=1	LTELYNAYVETQDQLLLEK		413080	1.04626e+06	252079	133861	220411	328802	121935	56989.5	96415.4	159049	216836	62587.8													68068.5	194626	73807.4	67183.6								Used
	High	F6ZDS4	Nucleoprotein TPR OS=Mus musculus OX=10090 GN=Tpr PE=1 SV=1	GNHVIRDEEVSSADISSSSEVISQHLVSYR	1xDeamidated [N2]																																				Not Used
	High	F6ZDS4	Nucleoprotein TPR OS=Mus musculus OX=10090 GN=Tpr PE=1 SV=1	ELMLHAADVEALQAAK		3.35229e+06	7.2187e+06	1.01284e+07	4.69223e+06	8.18961e+06	8.95633e+06	5.4332e+06	634167	1.71579e+06	4.78777e+06	6.49709e+06	1.14722e+06					329639							126198	5.21833e+06	5.15661e+06	4963068	4.94125e+06	151292		146684		2.94295e+06	2.4534e+06	2.08848e+06	Used
	High	F6ZDS4	Nucleoprotein TPR OS=Mus musculus OX=10090 GN=Tpr PE=1 SV=1	QTPQAPQSPR		1.41108e+06	2.72857e+06	3.45493e+06	1.39395e+06	1.96467e+06	2346951	1.85244e+06	3.72016e+06	1.69699e+06	1.87053e+06	1.62724e+06	1.93833e+06													2.1897e+06	1.88546e+06	2097517	1.7602e+06					689761			Used
	High	F6ZDS4	Nucleoprotein TPR OS=Mus musculus OX=10090 GN=Tpr PE=1 SV=1	TKTDELLALGR		3.67856e+06	8250210	8767534	4.19906e+06	8.61224e+06	9.64805e+06	5514356	178129	406247	4.77409e+06	8.11536e+06	381831													5788866	6.02499e+06	5.0604e+06	5.32793e+06					3.08541e+06	2.84127e+06	2.49718e+06	Used
	High	F6ZDS4	Nucleoprotein TPR OS=Mus musculus OX=10090 GN=Tpr PE=1 SV=1	KLELDILPLQEANAELSEK	1xDeamidated [N/Q]	23172.9	157296	186089	17858.5	254987	209758	99082.4	24057.9	20669.7	163115	179902	23345.6	16797		30722.7			16222			13230.9	19924.7		15723.2	114082	101652	134007	69770.8	23010.4	29422.7		19755.5		49834.3	23779.5	Used
	High	F6ZDS4	Nucleoprotein TPR OS=Mus musculus OX=10090 GN=Tpr PE=1 SV=1	AMVTSLEDSLNKEK		8.15353e+06	2.06317e+07	2.24494e+07	9633610	2.21721e+07	23548622	1.09633e+07	951202	1.02144e+06	11403904	1.71223e+07	1.23878e+06	795520	423590	567693	626287	397044	441948	792674	222510	338004	742675		203124	1.29719e+07	1.07772e+07	1.28284e+07	1.25735e+07	429976	564666	557051	421114	7.05837e+06	5.90211e+06	6.34727e+06	Used
	High	F6ZDS4	Nucleoprotein TPR OS=Mus musculus OX=10090 GN=Tpr PE=1 SV=1	LQNEQLEKLQEQVTDLR		297572	630176	877597	300622	735552	1.08499e+06	487268			380019	845569												82035.8		524590	450149	462161	498323			85322.2		340096		193353	Used
	High	F6ZDS4	Nucleoprotein TPR OS=Mus musculus OX=10090 GN=Tpr PE=1 SV=1	AMVTSLEDSLNK		801749	1.79753e+06	1.84671e+06	834994	1.3498e+06	1.81264e+06	1141956			967469	1.20296e+06														1.0999e+06	1.12851e+06	1.25496e+06	1.01643e+06					715317	547225	482179	Used
	High	F6ZDS4	Nucleoprotein TPR OS=Mus musculus OX=10090 GN=Tpr PE=1 SV=1	EIAETRFEVAQVESLR			254359	576902		383755	420461	150647		116133		308236	96106.8						308773								340146	193763									Used
	High	F6ZDS4	Nucleoprotein TPR OS=Mus musculus OX=10090 GN=Tpr PE=1 SV=1	FGPPEDMPQTSSSHSDLGQLASQGGLGMYETPLFLAHEEESGGR	1xDeamidated [Q]																																				Not Used
	High	F6ZDS4	Nucleoprotein TPR OS=Mus musculus OX=10090 GN=Tpr PE=1 SV=1	LNSQIEK		850796	1390894	1.43881e+06	1.1931e+06	2.48713e+06	1.51884e+06	846960	368441	212147	934181	1.41097e+06	524719	1.44782e+06	489977	383547	1539087	354893	246463	1.65201e+06	474167	829085	1.47515e+06	173446	449940	205421	809678	843579	855733	847409	770896	710238	761808	418311	613043	610826	Used
	High	F6ZDS4	Nucleoprotein TPR OS=Mus musculus OX=10090 GN=Tpr PE=1 SV=1	LNSQIEKLEHEISHLK		982208	2.98339e+06	4.5801e+06	1.54165e+06	3.9388e+06	5.68085e+06	1.58922e+06		41087.3	1.49832e+06	3.92976e+06	38247.3	101449		73316.2										2.38931e+06	2.11647e+06	1.45768e+06	1.27773e+06	123428	94552.8			896979	589702	722979	Used
	High	F6ZDS4	Nucleoprotein TPR OS=Mus musculus OX=10090 GN=Tpr PE=1 SV=1	LNSQIEKLEHEISHLKK		1.57594e+06	4.67697e+06	7.96372e+06	2.83763e+06	8.63697e+06	9.42174e+06	2.36515e+06	48543.6	44597.6	2.36028e+06	7.39361e+06	177828	235321			142589						113150			3.6215e+06	4.02196e+06	2676127	1.49999e+06					1.97865e+06	1.3805e+06	1.61282e+06	Used
	High	F6ZDS4	Nucleoprotein TPR OS=Mus musculus OX=10090 GN=Tpr PE=1 SV=1	QVTEEVHK										84848.5			43276.6			806065												83064.9			123279		131542	62878.6	91887.8		Used
	High	F6ZDS4	Nucleoprotein TPR OS=Mus musculus OX=10090 GN=Tpr PE=1 SV=1	TKSLEGQVENLQK		402837	788666	770522	206502	870368	1.06837e+06	560983		77276.6	294848	738451														704749	566401	522534	442703					119631	154892	104438	Used
	High	F6ZDS4	Nucleoprotein TPR OS=Mus musculus OX=10090 GN=Tpr PE=1 SV=1	QVTEEVHKNIEVR		2.71908e+06	5.10127e+06	4.89599e+06	2.21233e+06	5.22876e+06	6.85891e+06	3.3582e+06		377981	2.74233e+06	5.14468e+06	382158				188844	241816	235157	145644	207619	119605	206429		266782	3224000	3.24609e+06	3.47204e+06	3.0258e+06	203643	225795	179977	210964	1.6222e+06	1.32203e+06	1.16378e+06	Used
	High	F6ZDS4	Nucleoprotein TPR OS=Mus musculus OX=10090 GN=Tpr PE=1 SV=1	TREEEEDSTMEAGDQVSEDTVEMPLPK	1xDeamidated [Q15]																																				Not Used
	High	F6ZDS4	Nucleoprotein TPR OS=Mus musculus OX=10090 GN=Tpr PE=1 SV=1	TREEEEDSTMEAGDQVSEDTVEMPLPK		1.60088e+06	2.44781e+06	3759399	1.81177e+06	2.88677e+06	4.22326e+06	1.76575e+06	2.01007e+06	1.48281e+06	1673835	2.48e+06	2.48095e+06													2.44632e+06	2.78285e+06	2.47577e+06	1.95303e+06					1.53266e+06	1.09943e+06	1.0287e+06	Used
	High	F6ZDS4	Nucleoprotein TPR OS=Mus musculus OX=10090 GN=Tpr PE=1 SV=1	SNASLTNNQNLIQSLREDLSK	1xDeamidated [N/Q]		515271	869801		986424	960603	378839	69914.3	146026	153355	775920	174223	235952		80976.6	624609	104371	109475	195825	89575.5			98766.5		513777	318495	468940	382682			91736.4	156205	265337	125930		Used
	High	F6ZDS4	Nucleoprotein TPR OS=Mus musculus OX=10090 GN=Tpr PE=1 SV=1	SNASLTNNQNLIQSLREDLSK		3.80889e+06	8.51895e+06	1.13927e+07	4.22778e+06	11388995	1.30572e+07	5521001	70257.1	459822	4.81851e+06	9.27372e+06							202964		126693					5835535	4.85358e+06	4.37555e+06	3741201					2.44717e+06	2.345e+06	1.84353e+06	Used
	High	F6ZDS4	Nucleoprotein TPR OS=Mus musculus OX=10090 GN=Tpr PE=1 SV=1	AIESMEQQLSELK		476908	879238	963400	527159	774253	1.04122e+06	538482		73001.2	560846	846726	155082													475791	559988	592122	553200						145033		Used
	High	F6ZDS4	Nucleoprotein TPR OS=Mus musculus OX=10090 GN=Tpr PE=1 SV=1	SNASLTNNQNLIQSLR		545552	1.49123e+06	1368025	1.02084e+06	1.53303e+06	1.7306e+06	774156			578641	963284															627559	608056	335318						321964	353566	Used
	High	F6ZDS4	Nucleoprotein TPR OS=Mus musculus OX=10090 GN=Tpr PE=1 SV=1	AIESMEQQLSELKK		8.56664e+06	19078285	19567176	9.05837e+06	20032299	2.07851e+07	1.15618e+07	742499	1.13569e+06	9.9125e+06	1.68659e+07	1.14512e+06													1.26727e+07	1.26808e+07	1.19575e+07	1.07469e+07					6.43821e+06	4.78698e+06	5.21983e+06	Used
	High	F6ZDS4	Nucleoprotein TPR OS=Mus musculus OX=10090 GN=Tpr PE=1 SV=1	AIESMEQQLSELKK	1xOxidation [M5]		171849	191737		262868	350253	160640																				166653									Used
	High	F6ZDS4	Nucleoprotein TPR OS=Mus musculus OX=10090 GN=Tpr PE=1 SV=1	YEMLQDNVEGYRR		551191	1.42149e+06	1.33518e+06	503185	1.2787e+06	1.38424e+06	692163	126566		647701	894982														620666	602004	835214	600575						257417	331754	Used
	High	F6ZDS4	Nucleoprotein TPR OS=Mus musculus OX=10090 GN=Tpr PE=1 SV=1	IGKLEKELENANDLLSATK		441270	1.15438e+06	2.63614e+06	829564	2.66199e+06	3.3701e+06	782265			878340	2.95259e+06		264810						310769	164324		249613		356147	1.3694e+06	1.30321e+06	653068	354453		150198	121358		894197	358451	463415	Used
	High	F6ZDS4	Nucleoprotein TPR OS=Mus musculus OX=10090 GN=Tpr PE=1 SV=1	ESNTTKGELQLKLDELQASDVAVK				151390			169699	83055.7				181580															100156										Used
	High	F6ZDS4	Nucleoprotein TPR OS=Mus musculus OX=10090 GN=Tpr PE=1 SV=1	ESNTTKGELQLK			1.53912e+06	1.61998e+06												543685				438614	424875																Used
	High	F6ZDS4	Nucleoprotein TPR OS=Mus musculus OX=10090 GN=Tpr PE=1 SV=1	TREEEEDSTMEAGDQVSEDTVEMPLPK	1xOxidation [M]	577248	717698	1.03354e+06	686055	700367	847856	956155	386991	370531	680109	100750	398409													621977	874450	732958	740118								Used
	High	F6ZDS4	Nucleoprotein TPR OS=Mus musculus OX=10090 GN=Tpr PE=1 SV=1	FGPPEDMPQTSSSHSDLGQLASQGGLGMYETPLFLAHEEESGGR		409328	337078	2.6957e+06	2.67511e+06	3.78522e+06	2.5039e+06	645173	819223	850703	468818	2.5618e+06	1.94471e+06													1498402	1.67476e+06	1.13405e+06	934843					768565	368522	403422	Used
	High	F6ZDS4	Nucleoprotein TPR OS=Mus musculus OX=10090 GN=Tpr PE=1 SV=1	KLMEVEK		493027	1.60951e+06	1.3905e+06	732626	1.42882e+06	1.63445e+06	690251		95992	951787	1.24232e+06	127157							95825.1						825706	934905	1.05399e+06	818306			80274		326016	350624	239260	Used
	High	F6ZDS4	Nucleoprotein TPR OS=Mus musculus OX=10090 GN=Tpr PE=1 SV=1	RPPHPLPPR		565759	1.22686e+06	844136	728376	1.07674e+06	777120	1.10212e+06	958611	629584	912614	591023	864823													565156	1.52234e+06	722839	820610					622043	329113	234989	Used
	High	F6ZDS4	Nucleoprotein TPR OS=Mus musculus OX=10090 GN=Tpr PE=1 SV=1	EKEIAETRFEVAQVESLR		697120	1.1371e+06	2.33152e+06	1.35215e+06	3.41637e+06	4.24594e+06	1.47118e+06	294977	878380	1.01656e+06	2000140	924990													2.27065e+06	2.8513e+06	1.50269e+06	708421					675132	642675		Used
	High	F6ZDS4	Nucleoprotein TPR OS=Mus musculus OX=10090 GN=Tpr PE=1 SV=1	QEQIINTMTQDLR		2.08164e+06	4.90283e+06	5.46384e+06	1.87223e+06	3.95185e+06	4.91871e+06	2.71046e+06	186793	189626	2.88126e+06	4.41476e+06	179825	993432	652133	547248	622593	874086	417609	883627	600558	753675	998131	662109	603338	2.97055e+06	3.18266e+06	2.86642e+06	2.42909e+06	1.07739e+06	1.00469e+06	907527	1.26544e+06	1.81511e+06	1.48995e+06	1.28704e+06	Used
	High	F6ZDS4	Nucleoprotein TPR OS=Mus musculus OX=10090 GN=Tpr PE=1 SV=1	TIQDHLLQVEESKDQMEKEMLEK	1xOxidation [M]		230475	560726		583118	614394	530872			116725	272108														187435	165909	155630	248546								Used
	High	F6ZDS4	Nucleoprotein TPR OS=Mus musculus OX=10090 GN=Tpr PE=1 SV=1	TIQDHLLQVEESKDQMEKEMLEK	1xDeamidated [Q8]																																				Not Used
	High	F6ZDS4	Nucleoprotein TPR OS=Mus musculus OX=10090 GN=Tpr PE=1 SV=1	TIQDHLLQVEESKDQMEKEMLEK		3.9683e+06	8.18826e+06	1.32838e+07	5.42034e+06	1.29217e+07	1.39816e+07	5.62324e+06	115279	392101	5.31118e+06	1.16594e+07	263538													6.86507e+06	6.23716e+06	5.50765e+06	3.98081e+06					3.69333e+06	2.35088e+06	2.2517e+06	Used
	High	F6ZDS4	Nucleoprotein TPR OS=Mus musculus OX=10090 GN=Tpr PE=1 SV=1	TIQDHLLQVEESKDQMEK		1.49198e+06	3.32805e+06	4.69176e+06	2.09007e+06	3.3126e+06	4070723	2.25571e+06	161529	86592.3	1.95652e+06	3.51456e+06														2.26243e+06	2.53111e+06	2.15915e+06	2.14926e+06					562955	407308	390025	Used
	High	F6ZDS4	Nucleoprotein TPR OS=Mus musculus OX=10090 GN=Tpr PE=1 SV=1	EKGNEILELK		4.59767e+06	1.05508e+07	1.07244e+07	4.9508e+06	8.13397e+06	9400682	6.63752e+06	420521	366411	5.57203e+06	8.07627e+06	451353													7.08477e+06	5.22592e+06	6.01484e+06	6.52834e+06					2.40188e+06	2.40743e+06	2.84056e+06	Used
	High	F6ZDS4	Nucleoprotein TPR OS=Mus musculus OX=10090 GN=Tpr PE=1 SV=1	EKIDSEKLQNEQLEK		2.86099e+06	6.98006e+06	7.00874e+06	3.01977e+06	6.89163e+06	7.45935e+06	4016542			4.19023e+06	5.20635e+06	88611.7	130378	122634		282224	188929	149303	209963				191751	116844	4.2578e+06	3.87447e+06	3.91427e+06	4.05385e+06	122883		120582	175605	2.43375e+06	1.86897e+06	1.82835e+06	Used
	High	F6ZDS4	Nucleoprotein TPR OS=Mus musculus OX=10090 GN=Tpr PE=1 SV=1	FGPPEDMPQTSSSHSDLGQLASQGGLGMYETPLFLAHEEESGGR	1xDeamidated [Q]; 1xOxidation [M]		50470.5	200738	206739	227082	445792	131072	68379.1	381567	66811.9	112467	202755													381302	173731	255800	213155								Used
	High	F6ZDS4	Nucleoprotein TPR OS=Mus musculus OX=10090 GN=Tpr PE=1 SV=1	GANEKLAVAEVR				137405			468845					138233														96025.3	131847	138513	116647								Used
	High	F6ZDS4	Nucleoprotein TPR OS=Mus musculus OX=10090 GN=Tpr PE=1 SV=1	ELMLHAADVEALQAAKEQVSK		578193	1.63745e+06	2746201	989950	2.77513e+06	3.30389e+06	1.52631e+06	63887.9	176115	903786	2.86716e+06	216654													1.73189e+06	1.69289e+06	1.50296e+06	1.48537e+06					617567	650191	661862	Used
	High	F6ZDS4	Nucleoprotein TPR OS=Mus musculus OX=10090 GN=Tpr PE=1 SV=1	IDSEKLQNEQLEKLQEQVTDLR		204028	318570	524687	285642	575850	2.10661e+06	416063			231690	782210														223614	1.05035e+06	847454	760362							143498	Used
	High	F6ZDS4	Nucleoprotein TPR OS=Mus musculus OX=10090 GN=Tpr PE=1 SV=1	KLMEVEKEK		224617	593496	514639	262416	584576	550378					506026			160551	93517.1		168869	128542		115155	142735		135584	165194					109755	107430		129614		111798	85669.5	Used
	High	F6ZDS4	Nucleoprotein TPR OS=Mus musculus OX=10090 GN=Tpr PE=1 SV=1	IDSEKLQNEQLEK		2.30668e+06	5.74515e+06	4.93872e+06	2.30922e+06	4.47007e+06	4.81742e+06	3009395			3.09454e+06	3.6302e+06														3.0437e+06	3.09539e+06	3.00055e+06	3.04078e+06					550454	482582	319218	Used
	High	F6ZDS4	Nucleoprotein TPR OS=Mus musculus OX=10090 GN=Tpr PE=1 SV=1	VELLERELQELQDSLNVEREK				144095	249908	226795	474982					244764		157984	265983	256597	122133	300592	355638	115891	254389	386614	126707	243100	248577	27160.1				198571	233148	278199	256134	199094	171735	186030	Used
	High	F6ZDS4	Nucleoprotein TPR OS=Mus musculus OX=10090 GN=Tpr PE=1 SV=1	KAIESMEQQLSELKK		1.37344e+06	3.18658e+06	4.24058e+06	1.58451e+06	4.37772e+06	4.36357e+06	3.21476e+06	175427	270725	1.47523e+06	3.93921e+06	180807	141937		97311.6						251077	166547			2.72212e+06	2730557	1.99406e+06	2.27327e+06				167318	994820	1.23586e+06	1.22427e+06	Used
	High	F6ZDS4	Nucleoprotein TPR OS=Mus musculus OX=10090 GN=Tpr PE=1 SV=1	FGPPEDMPQTSSSHSDLGQLASQGGLGMYETPLFLAHEEESGGR	1xOxidation [M]			366707	220172	253531	133027	88818.8	26129.6	24808.5			36310.5														165696										Used
	High	F6ZDS4	Nucleoprotein TPR OS=Mus musculus OX=10090 GN=Tpr PE=1 SV=1	LTIHAPPQELGPPVQR		7.91974e+06	9.16411e+06	1.13974e+07	9.95361e+06	9.17498e+06	1.07296e+07	1.22426e+07	1.02638e+07	5.55695e+06	1.11353e+07	7.00002e+06	7.60623e+06	4.31467e+06	3.19922e+06	3.46375e+06	5.29252e+06	3.48068e+06	3.02262e+06	3.70982e+06	2.51849e+06	2.56341e+06	4.50408e+06	2.24277e+06	1.86457e+06	9.70356e+06	8.8636e+06	8.66384e+06	8.13987e+06	3.37722e+06	3.34235e+06	2783209	3.15816e+06	6.33748e+06	5.294e+06	5.13333e+06	Used
	High	F6ZDS4	Nucleoprotein TPR OS=Mus musculus OX=10090 GN=Tpr PE=1 SV=1	TKELETAQDR		1.51026e+06	2.47474e+06	2.66418e+06	2.81633e+06	8.84103e+06	4095217	1.69872e+06	200366	309769	2.07458e+06	4.05186e+06	346788						44745.6				19334.8			573642	2.25481e+06	1.89231e+06	1.79209e+06					104837	375749	260000	Used
	High	F6ZDS4	Nucleoprotein TPR OS=Mus musculus OX=10090 GN=Tpr PE=1 SV=1	TKELETAQDRNLGIQSQFTR		937084	1.38704e+06	1.85748e+06	906372	2.18088e+06	3393986	1.24491e+06			900124	2.55991e+06												193191		1.30425e+06	1.48279e+06	1.17944e+06	1.10552e+06					378439	214498	533810	Used
	High	F6ZDS4	Nucleoprotein TPR OS=Mus musculus OX=10090 GN=Tpr PE=1 SV=1	EKQELQDDKR		13382	45818.5	20072.1	21384.8	41914.9	24436.2	11264.2	18471.7	9434.77	19195.8			36237.6	33517.9		35582.6	39158.8		46675.4	30212.7		42931.1	28276.2	19362.7	4527.73	26704.5	16113.1		38556.1	34295.5	30458	32326.4	26436.6			Used
	High	F6ZDS4	Nucleoprotein TPR OS=Mus musculus OX=10090 GN=Tpr PE=1 SV=1	AMVTSLEDSLNKEK	1xOxidation [M2]	1.14772e+06	1.21042e+06	1.65451e+06	595454	1.31354e+06	1.60412e+06	1.48504e+06	686293	525730	696977	823742	473673		674527	594528	531435	1.11446e+06	967814		927091	580049	670468	908498	749592	1.35979e+06	1.24824e+06	836831	1.21338e+06	470549	551092	496923	965194	883641	493222	644762	Used
	High	F6ZDS4	Nucleoprotein TPR OS=Mus musculus OX=10090 GN=Tpr PE=1 SV=1	ETASEAADGAAPAAGLR		875599	2149878	1.83536e+06	908528	2.25238e+06	2.04561e+06	1.62978e+06		91425.9	1.47407e+06	1.81877e+06		586029		159052	400806		158572							1.43109e+06	1.28487e+06	1.23479e+06	1.28878e+06		141019	134847	162628	488175	503638	550921	Used
	High	F6ZDS4	Nucleoprotein TPR OS=Mus musculus OX=10090 GN=Tpr PE=1 SV=1	LQNEQLEK		2.47912e+06	6.21912e+06	6110342	3089076	5033140	5865655	3.67598e+06			3.93722e+06	4.72459e+06			132091	188705	402627	447692	300008	367879	294884	98160.9	408946			3.47047e+06	3.38475e+06	3432906	3.21918e+06	284719			87521.8	1.74427e+06	1.58491e+06	1.51042e+06	Used
	High	F6ZDS4	Nucleoprotein TPR OS=Mus musculus OX=10090 GN=Tpr PE=1 SV=1	LRQDLQDKTTEEQLR		4.8478e+06	1.17204e+07	1.21869e+07	5.59676e+06	1.19086e+07	1.2315e+07	6.69823e+06	2.33093e+06	2.52814e+06	6.56047e+06	9.18566e+06	2.54245e+06													7.88412e+06	7.44873e+06	7.28384e+06	7.35561e+06					4.25463e+06	4.13639e+06	3.27729e+06	Used
	High	F6ZDS4	Nucleoprotein TPR OS=Mus musculus OX=10090 GN=Tpr PE=1 SV=1	KLELDILPLQEANAELSEK		3.52545e+06	7.06636e+06	13444974	6.61965e+06	1.16438e+07	1.57923e+07	5.93111e+06	885957	1.31018e+06	4.78551e+06	1.12536e+07	1.97189e+06	275490	177166	170651	362309	195030		175242	114722	217061	207574	111515	283382	5.57722e+06	4.40223e+06	2.84365e+06	2.54277e+06	182445	81297.2	212293		3.45794e+06	2.02043e+06	1.84684e+06	Used
	High	F6ZDS4	Nucleoprotein TPR OS=Mus musculus OX=10090 GN=Tpr PE=1 SV=1	ELMLHAADVEALQAAK	1xOxidation [M3]	434070	352208	773800	372589	84121.2	648066	701754	57960.1	193252	142998		108343				166715			128765					111334	406911	605600	545979	378563					397853		84050.5	Used
	High	F6ZDS4	Nucleoprotein TPR OS=Mus musculus OX=10090 GN=Tpr PE=1 SV=1	RYEMLQDNVEGYR		295190	1.29936e+06	1.27382e+06	346614	1.26169e+06	1.33686e+06	813823	170725	171163	414720	1.35213e+06	118514			117349										1.01167e+06	519154	778275	718763					351227	300626	237740	Used
	High	F6ZDS4	Nucleoprotein TPR OS=Mus musculus OX=10090 GN=Tpr PE=1 SV=1	ESLLAEQR																																					Not Used
	High	F6ZDS4	Nucleoprotein TPR OS=Mus musculus OX=10090 GN=Tpr PE=1 SV=1	FHNELNAHIK		3.64255e+06	7.2757e+06	7766440	4.68795e+06	9.93433e+06	1.06063e+07	5.82633e+06	226080	376680	5.04994e+06	7.8934e+06	361248													5.00494e+06	5.63413e+06	5.841e+06	5.55267e+06					2.54326e+06	2.55994e+06	2.50399e+06	Used
	High	F6ZDS4	Nucleoprotein TPR OS=Mus musculus OX=10090 GN=Tpr PE=1 SV=1	ELLHNQNSWLNTELK		818078	1.91162e+06	2.97283e+06	1.07341e+06	2.49252e+06	2.95009e+06	1.40568e+06	81306.3	51767.8	1.04793e+06	2.44763e+06		278092	601262	255093		535600	474963		805016	589783	330741	413253	512163	1.29706e+06	1.4928e+06	1.52448e+06	1.08266e+06	328470	383330	378493	372379	1.08648e+06	837936	1.00683e+06	Used
	High	F6ZDS4	Nucleoprotein TPR OS=Mus musculus OX=10090 GN=Tpr PE=1 SV=1	LLKEAGEANK																																					Not Used
	High	F6ZDS4	Nucleoprotein TPR OS=Mus musculus OX=10090 GN=Tpr PE=1 SV=1	ITHLSGVKDQLTK		3.15084e+06	8139295	8075372	3.63295e+06	8310826	9.1039e+06	4.85253e+06	1.97912e+06	2.13568e+06	4.40443e+06	6.6633e+06	2.64518e+06													6.04433e+06	5.54278e+06	5663314	4.96367e+06					3.14235e+06	2.63833e+06	2.59863e+06	Used
	High	F6ZDS4	Nucleoprotein TPR OS=Mus musculus OX=10090 GN=Tpr PE=1 SV=1	ELGETREREEQETTSSK		147201	376324	443157	239498	461690	647081	337015			184100	484054														237435	300744	256714	217818					139567	141684	73411	Used
	High	F6ZDS4	Nucleoprotein TPR OS=Mus musculus OX=10090 GN=Tpr PE=1 SV=1	LTATTQKQEQIINTMTQDLR		3.05988e+06	8.18955e+06	1.0996e+07	3.29931e+06	1.06772e+07	1.11489e+07	6.15141e+06	202165	228703	4.58636e+06	8.83932e+06	289431						93109.9				107542			6.9398e+06	6.30318e+06	5.91829e+06	5.15839e+06	2.26908e+06		89018.5		3.16338e+06		2.6528e+06	Used
	High	F6ZDS4	Nucleoprotein TPR OS=Mus musculus OX=10090 GN=Tpr PE=1 SV=1	ESAEFQTQLEK			608460	621539	248154	439932	487079	426953	202615	160823	351642	379659														323938	361058	283906	297710								Used
	High	F6ZDS4	Nucleoprotein TPR OS=Mus musculus OX=10090 GN=Tpr PE=1 SV=1	IAELQHKLENSLAELEQLR		257792	325575	2.16514e+06	1.05471e+06	4.15448e+06	3.26926e+06	112877			125051	3.40117e+06		598539	483052	341388	425607	460494	271469	272083	412473	340292	248501	305746	319353	264099	207506	200216		292771	335810	458181	381458	284859	372534	348476	Used
	High	F6ZDS4	Nucleoprotein TPR OS=Mus musculus OX=10090 GN=Tpr PE=1 SV=1	IAELQHKLENSLAELEQLRESR				334671		676984	682104					832365													107649												Used
	High	F6ZDS4	Nucleoprotein TPR OS=Mus musculus OX=10090 GN=Tpr PE=1 SV=1	LTATTQKQEQIINTMTQDLR	1xOxidation [M15]	227226	478306	576527		411211	738690	540740			543647	358068														462152	364871	396679	405719								Used
	High	F6ZDS4	Nucleoprotein TPR OS=Mus musculus OX=10090 GN=Tpr PE=1 SV=1	QLQEIFENYKK		6.68917e+06	14999998	1.6655e+07	8.19087e+06	1.49387e+07	1.63472e+07	1.00694e+07	194425	255027	8.59764e+06	1.41863e+07	317627			162420	349843		159758				387404	100821		9.89836e+06	1.00715e+07	9.2317e+06	8.84918e+06	130240			180529	5.24771e+06	3.96053e+06	3.69084e+06	Used
	High	F6ZDS4	Nucleoprotein TPR OS=Mus musculus OX=10090 GN=Tpr PE=1 SV=1	QLQEIFENYK		69094.2	1.01411e+06	1158357	626755	914701	864089		104813	192405	812256	694559	118777	4175814	2.39821e+06	3.46917e+06	2593534	2.67305e+06	2.43197e+06	2472736	2.98259e+06	3.65596e+06	3.04544e+06	2.17949e+06	3.33397e+06		746442		565602	3632151	3.16609e+06	2987243	2.2453e+06	1885941	1.92816e+06	1.31493e+06	Used
	High	F6ZDS4	Nucleoprotein TPR OS=Mus musculus OX=10090 GN=Tpr PE=1 SV=1	LDELQASDVAVK		5061793	11724203	12812722	5.76811e+06	10480623	12547882	6.77268e+06	347664	429154	7896525	9692898	544289	197170			321122	270625		203048			305629		152354	7.7352e+06	7347378	6.63059e+06	6.84109e+06	151688			267222	4.07786e+06	3.29203e+06	2.60338e+06	Used
	High	F6ZDS4	Nucleoprotein TPR OS=Mus musculus OX=10090 GN=Tpr PE=1 SV=1	CNLENKKEEVLR	1xCarbamidomethyl [C1]	1.26746e+06	4.24965e+06	4.57938e+06	1.8198e+06	4.61313e+06	4634101	2.12461e+06			2.39972e+06	3.78349e+06		717222	468192		638685	657006	495930	504893	402156	692123	665442	377536	502628	2.66924e+06	2.5161e+06	2.53036e+06	2.23504e+06	703114	531137	630572	415062	1.09848e+06	232861	430449	Used
	High	F6ZDS4	Nucleoprotein TPR OS=Mus musculus OX=10090 GN=Tpr PE=1 SV=1	RSSTSQTVSTPAPEPVIDSTEAIEAK		1.35044e+06	2.99849e+06	3581957	1.43728e+06	3.69539e+06	3995546	1.96451e+06	84910.5	149209	1.68072e+06	3.0166e+06	90905.6													2224044	2.32677e+06	1.9412e+06	1.72995e+06					1.43104e+06	1.20161e+06	1.07794e+06	Used
	High	F6ZDS4	Nucleoprotein TPR OS=Mus musculus OX=10090 GN=Tpr PE=1 SV=1	IQQLNEEVGR		7.11804e+06	15519128	14918370	7.61544e+06	14146641	15707882	9701266			9439340	12394953			232725	246885				157847	204767			298143	185285	10237471	9423958	9335871	8999847		341729		144186	302845		163748	Used
	High	F6ZDS4	Nucleoprotein TPR OS=Mus musculus OX=10090 GN=Tpr PE=1 SV=1	LKESAEFQTQLEKK		493349	1.44088e+06	2.55055e+06	514909	1.7566e+06	2.78598e+06	780181		256093	1.04096e+06	2.05517e+06	145766													1.91946e+06	1.48825e+06	793071	728105					800594		148297	Used
	High	F6ZDS4	Nucleoprotein TPR OS=Mus musculus OX=10090 GN=Tpr PE=1 SV=1	HVEDLLTK		8.14821e+06	18495232	16980424	9219608	19456470	21075962	11724701	552989	707371	11903542	14825301	821914	432763	217269		480219			482975			325824	141934	156836	11047465	10733053	10780354	10720096			306568	185392	5.23126e+06	5300529	5.37341e+06	Used
	High	F6ZDS4	Nucleoprotein TPR OS=Mus musculus OX=10090 GN=Tpr PE=1 SV=1	LKESAEFQTQLEK			1.63315e+06	3.2815e+06	685815	2.95221e+06	3.62586e+06	290911		173537	1.18104e+06	3.20307e+06	252237													1.82576e+06	1.51708e+06	817538	538699					574560	208250	143490	Used
	High	F6ZDS4	Nucleoprotein TPR OS=Mus musculus OX=10090 GN=Tpr PE=1 SV=1	GAILSEEELAAMSPTAAAVAK		2.1605e+06	5.39374e+06	4.76425e+06	2.82328e+06	4.71876e+06	5595173	3275230	193408	211327	3130923	4.12329e+06	327548													3583238	3.86978e+06	3118755	3.06555e+06					1.76079e+06	1470026	1.75871e+06	Used
	High	F6ZDS4	Nucleoprotein TPR OS=Mus musculus OX=10090 GN=Tpr PE=1 SV=1	GAILSEEELAAMSPTAAAVAK	1xOxidation [M12]	2.31506e+06	474344	1.24735e+06	4.10885e+06	1.32567e+06	1.29083e+06	5.73845e+06	1.87839e+06	1.65252e+06	3.14039e+06	2.17857e+06	2.67288e+06	4.89314e+06	3.82418e+06	3.80282e+06	5785421	5273165	4.87301e+06	3.58067e+06	2.97149e+06	3.04414e+06	4.91063e+06	3.46255e+06	2.75021e+06	2.68012e+06	2.54825e+06	2.30277e+06	2.02426e+06	4.35814e+06	3.66029e+06	4.61254e+06	3377846	3.1155e+06	2.77438e+06	2.90864e+06	Used
	High	F6ZDS4	Nucleoprotein TPR OS=Mus musculus OX=10090 GN=Tpr PE=1 SV=1	GIASTSDPPTANIKPTPVVSTPSKVTAAAMAGNK		222980	875691	2.18354e+06	597659	586995	2.68647e+06	987346	504302	630531	665064		510178													1.05785e+06	1.22453e+06	904938	1.04261e+06								Used
	High	F6ZDS4	Nucleoprotein TPR OS=Mus musculus OX=10090 GN=Tpr PE=1 SV=1	KLENEVEQR		5.00618e+06	1.13248e+07	9603646	5.07632e+06	12284998	1.19781e+07	9.41642e+06	244011	392465	7.00091e+06	9.98605e+06	105654	839549	457707	1.26981e+06	373480	471121	354144	1.09467e+06	357999	465689	206857	227307	424470	5.17771e+06	6.31217e+06	6.99286e+06	9.66648e+06	710698	539986	569391	642492	2.90729e+06	3.18443e+06	2.34797e+06	Used
	High	F6ZDS4	Nucleoprotein TPR OS=Mus musculus OX=10090 GN=Tpr PE=1 SV=1	SSTSQTVSTPAPEPVIDSTEAIEAK		4.81203e+06	9.49526e+06	12233689	4.56166e+06	9.52942e+06	1.06476e+07	7.1443e+06	238577	454376	6.75457e+06	8784360	285228				260982									7.75403e+06	7.59992e+06	6.90512e+06	6.73539e+06					4.19497e+06	3.51599e+06	3.05442e+06	Used
	High	F6ZDS4	Nucleoprotein TPR OS=Mus musculus OX=10090 GN=Tpr PE=1 SV=1	GIASTSDPPTANIKPTPVVSTPSK		8.98419e+06	2.0982e+07	2.16791e+07	1.1075e+07	1.86496e+07	1.84475e+07	1.02779e+07	4.98445e+06	5.29217e+06	1.23446e+07	1.36831e+07	5.69095e+06	439030			494864			307085						1.47093e+07	1.42631e+07	1.3213e+07	1.23919e+07				193790	7.0332e+06	6.28597e+06	6.18913e+06	Used
	High	F6ZDS4	Nucleoprotein TPR OS=Mus musculus OX=10090 GN=Tpr PE=1 SV=1	RTREEEEDSTMEAGDQVSEDTVEMPLPK		528294	1.03644e+06	2587917	652710	1.26367e+06	2.14393e+06	892587	679415	351521	786713	1.78237e+06	1.18085e+06	2.08679e+06	713691	571284	1.75603e+06	663503	438472	1.86249e+06	647437	666739	1.32924e+06	488098	427171	1.54658e+06	1.53773e+06	1.13708e+06	1.00454e+06	1132370	913165	801578	594022	530794	753792	435109	Used
	High	F6ZDS4	Nucleoprotein TPR OS=Mus musculus OX=10090 GN=Tpr PE=1 SV=1	RTREEEEDSTMEAGDQVSEDTVEMPLPK	1xDeamidated [Q16]	137130						141932	69831.3	227541																			100432					187159			Used
	High	F6ZDS4	Nucleoprotein TPR OS=Mus musculus OX=10090 GN=Tpr PE=1 SV=1	ERLEQNLQQMQAK		1.22403e+06	3382733	3.12566e+06	1648119	3.65543e+06	3285699	2.23909e+06	84468	101307	1.95786e+06	3.03849e+06	378151													1.83358e+06	1.98156e+06	2.0886e+06	1.78582e+06					1.01871e+06	374198	806219	Used
	High	F6ZDS4	Nucleoprotein TPR OS=Mus musculus OX=10090 GN=Tpr PE=1 SV=1	LKESNTTKGELQLK		487959	1.54582e+06	1.766e+06	418941	1.83981e+06	2082004	833862	185756	240931	1.32045e+06	1.49323e+06	331282		338775						420345					1.68502e+06	1.25253e+06	766686	833387					619876	139468		Used
	High	F6ZDS4	Nucleoprotein TPR OS=Mus musculus OX=10090 GN=Tpr PE=1 SV=1	QHLEETTQK		423079	840275	887418	525995	604826	1.30821e+06	974641		31073.6	1.09106e+06	630284	318686				11227.6			488024	242231	237422				614299	656983	566856	605721					366272	322795	396759	Used
	High	F6ZDS4	Nucleoprotein TPR OS=Mus musculus OX=10090 GN=Tpr PE=1 SV=1	ELETAQDRNLGIQSQFTR		124176	317390	350053		500981	413027	224606	51090.5	45566.7	118158	317313	86311.9						164459		189177	233738				219763	262529	229695	247319	262963	312884	262650			155957	134018	Used
	High	F6ZDS4	Nucleoprotein TPR OS=Mus musculus OX=10090 GN=Tpr PE=1 SV=1	NQQLINQQK		1.02092e+06	2.20898e+06	1.95413e+06	1.03023e+06	1.5448e+06	1.69709e+06	1490698	201293	241272	1.30528e+06	1.35374e+06	364888													1142797	1.29669e+06	1211792	1.11413e+06					496334	475928	465966	Used
	High	F6ZDS4	Nucleoprotein TPR OS=Mus musculus OX=10090 GN=Tpr PE=1 SV=1	NQQLINQQKDPDTEEYR		796027	1.85922e+06	1.62832e+06	480930	1.4226e+06	2.00664e+06	839981	166525	197150	931236	1.52752e+06	218065													1.00807e+06	1.00368e+06	1.24071e+06	826469					463018	475419	512216	Used
	High	F6ZDS4	Nucleoprotein TPR OS=Mus musculus OX=10090 GN=Tpr PE=1 SV=1	NQQLINQQKDPDTEEYRK		6.26154e+06	1.92812e+07	1.67878e+07	8253736	18367358	2.02328e+07	9.32247e+06	1.77734e+06	2.45874e+06	8.90557e+06	1.50697e+07	2.74882e+06	569667			185680			310094						1.09359e+07	1.122e+07	1.08976e+07	10135500				174256	5.7689e+06	5.53389e+06	4.85009e+06	Used
	High	F6ZDS4	Nucleoprotein TPR OS=Mus musculus OX=10090 GN=Tpr PE=1 SV=1	NQQLINQQKDPDTEEYRK	1xDeamidated [Q/N]		312527	187364	146790	361342	235034	176383																				146386	186550								Used
	High	F6ZDS4	Nucleoprotein TPR OS=Mus musculus OX=10090 GN=Tpr PE=1 SV=1	NQQLINQQKDPDTEEYRK	2xDeamidated [N/Q]																																				Not Used
	High	F6ZDS4	Nucleoprotein TPR OS=Mus musculus OX=10090 GN=Tpr PE=1 SV=1	NQQLINQQKDPDTEEYRK	4xDeamidated [Q3; N6; Q7; Q/N]																																				Not Used
	High	F6ZDS4	Nucleoprotein TPR OS=Mus musculus OX=10090 GN=Tpr PE=1 SV=1	RQLDTEINLHLNTK		93219.5	304187	648969	164784		705175	325996			328466	482987														216977	307150	177341	86220.3						109342		Used
	High	F6ZDS4	Nucleoprotein TPR OS=Mus musculus OX=10090 GN=Tpr PE=1 SV=1	SLQEQTVQLQSELSR		5.4309e+06	1.19265e+07	14865224	6.15226e+06	1.14789e+07	15398775	7754526	2.53572e+06	2.8779e+06	6.87496e+06	11305729	2.92905e+06	328164		224170	245494	347584	242536		375033	247431	300883	201208	287351	8.61771e+06	8987490	8.37779e+06	6.88371e+06	259780	252685	252842	358936	4.34492e+06	3.93016e+06	3.29371e+06	Used
	High	F6ZDS4	Nucleoprotein TPR OS=Mus musculus OX=10090 GN=Tpr PE=1 SV=1	QHQMQLVDSIVR		4403384	1.01909e+07	1.65808e+07	5.6433e+06	1.34715e+07	15924247	6.49986e+06	180805	127823	4.49971e+06	1.33017e+07	195450	525765		354189	584585	254448	150332	295749	332420	142336	368319	205926	93910	8.15507e+06	8559482	7.40517e+06	6.59356e+06	173084	424076		236073	5.0682e+06	3.18937e+06	2.55993e+06	Used
	High	F6ZDS4	Nucleoprotein TPR OS=Mus musculus OX=10090 GN=Tpr PE=1 SV=1	EIEELKQR		1.68367e+06	3.69562e+06	3387366	1.6916e+06	4.65081e+06	4528391	1.97277e+06	846750	1.00732e+06	2355935	3.51458e+06	1.04688e+06													2.01932e+06	2.50662e+06	2.5107e+06	2.41117e+06					1.35546e+06	1.30024e+06	1.09311e+06	Used
	High	F6ZDS4	Nucleoprotein TPR OS=Mus musculus OX=10090 GN=Tpr PE=1 SV=1	SLQEQTVQLQSELSR	2xDeamidated [Q3; Q8]																																				Not Used
	High	F6ZDS4	Nucleoprotein TPR OS=Mus musculus OX=10090 GN=Tpr PE=1 SV=1	QHLNNMEAQLASQSTQR	1xOxidation [M6]	145677	311757	325329	163167	432886	432020	235742			256163	232784														207856	192572	271305	265806								Used
	High	F6ZDS4	Nucleoprotein TPR OS=Mus musculus OX=10090 GN=Tpr PE=1 SV=1	QHLEETTQKAESQLLECK	1xCarbamidomethyl [C17]	730629	2.95089e+06	4.45184e+06	1.2484e+06	4.65262e+06	6.32134e+06	1.40976e+06	90290.7	177400	1.23591e+06	4.55472e+06	341148													2.96081e+06	2.77025e+06	2.22705e+06	1.64704e+06	150293				1.49886e+06	883148	515936	Used
	High	F6ZDS4	Nucleoprotein TPR OS=Mus musculus OX=10090 GN=Tpr PE=1 SV=1	AMETSTQSSGDHQEQHISVQEMQELKDTLSQSETK		2.15474e+06	7.06721e+06	8987461	2.92212e+06	8.25525e+06	1.01701e+07	3.67425e+06	983356	1.66641e+06	2.85453e+06	7.9492e+06	2.09621e+06													5592761	6.20649e+06	2.9677e+06	4.04081e+06					2.35716e+06	2281547	2.0424e+06	Used
	High	F6ZDS4	Nucleoprotein TPR OS=Mus musculus OX=10090 GN=Tpr PE=1 SV=1	QHLNNMEAQLASQSTQR	1xDeamidated [N4]																																				Not Used
	High	F6ZDS4	Nucleoprotein TPR OS=Mus musculus OX=10090 GN=Tpr PE=1 SV=1	AMETSTQSSGDHQEQHISVQEMQELKDTLSQSETK	1xOxidation [M2]	306473	843178	1.06839e+06	349540	342969	1.01611e+06	821015	74939	383352	387098															117712	846801	372706	293531								Used
	High	F6ZDS4	Nucleoprotein TPR OS=Mus musculus OX=10090 GN=Tpr PE=1 SV=1	LLEEDVKR		3.28541e+06	6876979	6134883	3.72277e+06	7608732	7.43691e+06	4.03106e+06	649173	717780	4.33885e+06	6.12812e+06	771761	987477	946612	741917	814929	939059	721709	799796	811433	977112	783596	760273	735742	3833146	4.12664e+06	4402548	4.17147e+06	956565	806708	792141	964543	2.43433e+06	2.38012e+06	1823100	Used
	High	F6ZDS4	Nucleoprotein TPR OS=Mus musculus OX=10090 GN=Tpr PE=1 SV=1	QHLNNMEAQLASQSTQR		4.81545e+06	1.18937e+07	1.40156e+07	5.80586e+06	1.29606e+07	1.36616e+07	6.9719e+06	312112	545573	6.15539e+06	1.21433e+07	518024	221278												9.59846e+06	7.95297e+06	6.87101e+06	7.07286e+06					4.81135e+06	3.40615e+06	2.63951e+06	Used
	High	F6ZDS4	Nucleoprotein TPR OS=Mus musculus OX=10090 GN=Tpr PE=1 SV=1	KLLSEKEIHTK		145428	450960	397595		416454	444726	247065		47121.4	267359	382775	115372													212153	251223	361972	173302					152633	142286	148620	Used
	High	F6ZDS4	Nucleoprotein TPR OS=Mus musculus OX=10090 GN=Tpr PE=1 SV=1	ELENANDLLSATK		3.66425e+06	9328894	8.24853e+06	3.42013e+06	6.33068e+06	6.23209e+06	4.91401e+06	306203	361728	5.37167e+06	5.66224e+06	328809				202645									5.42374e+06	5.23001e+06	4.71237e+06	4.60301e+06					2.86074e+06	2.26322e+06	2.22176e+06	Used
	High	F6ZDS4	Nucleoprotein TPR OS=Mus musculus OX=10090 GN=Tpr PE=1 SV=1	ELENANDLLSATKR		1.72535e+06	3.92509e+06	4.75437e+06	2.16871e+06	3.40739e+06	4449545	1.99645e+06	100570	211538	2.42604e+06	3.02719e+06			204464									141785	121654	2.67917e+06	2.50912e+06	1.83516e+06	2.13378e+06					1.08781e+06	1.07588e+06	840989	Used
	High	F6ZDS4	Nucleoprotein TPR OS=Mus musculus OX=10090 GN=Tpr PE=1 SV=1	TQFEELKAQQNK		1.14148e+06	2.59585e+06	2.60213e+06	1.11459e+06	2.73576e+06	2.83836e+06	1.63352e+06	419688	489226	1.55784e+06	2.27282e+06	637155													1.81153e+06	1.52394e+06	1.8228e+06	1.46578e+06					884121	669786	756145	Used
	High	F6ZDS4	Nucleoprotein TPR OS=Mus musculus OX=10090 GN=Tpr PE=1 SV=1	AMETSTQSSGDHQEQHISVQEMQELKDTLSQSETK	1xDeamidated [Q]; 1xOxidation [M2]	120916			323001	574499			58179.3		129766	467524	271729													559168		250150	310131						369946		Used
	High	F6ZDS4	Nucleoprotein TPR OS=Mus musculus OX=10090 GN=Tpr PE=1 SV=1	NGALDQQKDELDVR		8298284	17479297	16767640	8.23624e+06	15882223	17666051	11252218	3.31841e+06	3.77015e+06	1.06358e+07	1.31082e+07	3.97994e+06	303887		148344							229267			1.13194e+07	1.03077e+07	1.03964e+07	1.08382e+07					5.80807e+06	4.88047e+06	5029717	Used
	High	F6ZDS4	Nucleoprotein TPR OS=Mus musculus OX=10090 GN=Tpr PE=1 SV=1	NGALDQQKDELDVR	1xDeamidated [N/Q]	2.24631e+06	5.54121e+06	5.5838e+06	2.49615e+06	4.82679e+06	4.44038e+06	2.86215e+06	883469	1063836	2.92651e+06	4.34626e+06	1194903													3.34179e+06	2.68273e+06	3.20956e+06	3.1891e+06					1.67881e+06	1.27516e+06	1.23572e+06	Used
	High	F6ZDS4	Nucleoprotein TPR OS=Mus musculus OX=10090 GN=Tpr PE=1 SV=1	AKEELEAEKR																																					Not Used
	High	F6ZDS4	Nucleoprotein TPR OS=Mus musculus OX=10090 GN=Tpr PE=1 SV=1	AMETSTQSSGDHQEQHISVQEMQELKDTLSQSETK	1xDeamidated [Q]			227061	361109	194430			90658.6	164476	137957	148096	86643.4													291639	258451	1654635	388981						371643		Used
	High	F6ZDS4	Nucleoprotein TPR OS=Mus musculus OX=10090 GN=Tpr PE=1 SV=1	KLLEEDVKR		2.94611e+06	7447871	6.49922e+06	3.18352e+06	7784250	7.85329e+06	4.11256e+06	688544	886638	4.21237e+06	6.23291e+06	900339			87821.2		55136.1					93900.7	32508.7		4.19012e+06	4.17902e+06	4.64242e+06	4292566	70453.5		48395.8		2.28019e+06	2.26487e+06	1.7928e+06	Used
	High	F6ZDS4	Nucleoprotein TPR OS=Mus musculus OX=10090 GN=Tpr PE=1 SV=1	LLHDQIEK		5355405	13688240	12381592	6114558	13880872	13933687	7.18798e+06	651196	938081	7976676	11205336	742797	300429			287615			251345			188147			7.15885e+06	7910326	8.25942e+06	7539733					3662061	3.70712e+06	2.94542e+06	Used
	High	F6ZDS4	Nucleoprotein TPR OS=Mus musculus OX=10090 GN=Tpr PE=1 SV=1	INKYLDEIVK		148325	321246	473025	104341	416017	561444	220053				465716														215988	183813	168890	208776								Used
	High	F6ZDS4	Nucleoprotein TPR OS=Mus musculus OX=10090 GN=Tpr PE=1 SV=1	ILLSQTTGMAIPLQASSLDDISLLSTPKR	1xOxidation [M9]	101497	214087	276192	153652	207538	385192	197993			193521	175867								88717.8						138664	112009	86303.1	78152.1								Used
	High	F6ZDS4	Nucleoprotein TPR OS=Mus musculus OX=10090 GN=Tpr PE=1 SV=1	ILLSQTTGMAIPLQASSLDDISLLSTPKR		260534	646080	1.63254e+06	656891	2.26877e+06	3.09482e+06	397175	39501.8	144079	251224	2.24098e+06	163367		150873					337511	139086		145078			523614	560830	176755	140200			268723		386378	179064	139470	Used
	High	F6ZDS4	Nucleoprotein TPR OS=Mus musculus OX=10090 GN=Tpr PE=1 SV=1	ILLSQTTGMAIPLQASSLDDISLLSTPK	1xOxidation [M9]	306816	591154	700755	349141	585049	673202	513119		16606.9	511156	391060	36415.2				738135	259498	500556	493267	179771					340261	345625	216235	209063	209440			224929	236924	153107	148213	Used
	High	F6ZDS4	Nucleoprotein TPR OS=Mus musculus OX=10090 GN=Tpr PE=1 SV=1	ILLSQTTGMAIPLQASSLDDISLLSTPK		1.16552e+06	2.68226e+06	2.72262e+06	1.07512e+06	2.32715e+06	2.31985e+06	924073	76131	327763	1.21917e+06	2.11819e+06	218067													740254	601741	437317						544296	309251	334788	Used
	High	F6ZDS4	Nucleoprotein TPR OS=Mus musculus OX=10090 GN=Tpr PE=1 SV=1	LMEVEKEKQELQDDK																																					Not Used
	High	F6ZDS4	Nucleoprotein TPR OS=Mus musculus OX=10090 GN=Tpr PE=1 SV=1	LMEVEKEK		257733	706948	485044	286185	552473	603307	357498			375950	433433	74197.8			132139	86579.4									304488	338436	305984	276954								Used
	High	F6ZDS4	Nucleoprotein TPR OS=Mus musculus OX=10090 GN=Tpr PE=1 SV=1	GLQLTPGIGGMQQHFFDDEDRTVPSTPTLVVPHR	1xDeamidated [Q]	136000	64092.4	43249.1	251005	115242		118722			44812		296586	180980			167750	329561	206619	294445	273558	101396	283935	83632.4	257079		281470		189325	233185	251405		166866			127016	Used
	High	F6ZDS4	Nucleoprotein TPR OS=Mus musculus OX=10090 GN=Tpr PE=1 SV=1	FLAEQQSEIDCLK	1xCarbamidomethyl [C11]	5.16927e+06	1.40023e+07	1.4859e+07	6721295	1.57127e+07	1.70497e+07	8.98066e+06	500799	681923	8.2969e+06	1.17776e+07	643492	452210	367964	423935	673582	367746	300536	318694	189004	394725	229977	550384	293484	9.88834e+06	9.39815e+06	9.00394e+06	8.15066e+06	532473	500747	287357	241604	5.14924e+06	4.03626e+06	3.79261e+06	Used
	High	F6ZDS4	Nucleoprotein TPR OS=Mus musculus OX=10090 GN=Tpr PE=1 SV=1	SVSRCEDLEK	1xCarbamidomethyl [C5]	82898	135294			316528	241145			24150			36149															32466.8	95542.7					36478.9			Used
	High	F6ZDS4	Nucleoprotein TPR OS=Mus musculus OX=10090 GN=Tpr PE=1 SV=1	RKGAILSEEELAAMSPTAAAVAK		132772	710825	1.16075e+06	394800	1.19383e+06	1.57996e+06	440286			134420	1.22748e+06	58343.7	326998		145213	168016		297427		547400		446985	201812		693187	804211	532169	568156		393808	564687	309222	273373	125777	416386	Used
	High	F6ZDS4	Nucleoprotein TPR OS=Mus musculus OX=10090 GN=Tpr PE=1 SV=1	LLSEKEIHTKR		840196	1.59764e+06	1.57889e+06	1.00507e+06	2.31648e+06	2.37971e+06	1.21581e+06		225454	968550	1.87191e+06	319942													1.00811e+06	1.27024e+06	1.33462e+06	1.26886e+06					339312	436150	574751	Used
	High	F6ZDS4	Nucleoprotein TPR OS=Mus musculus OX=10090 GN=Tpr PE=1 SV=1	EGIQKDLDAK		466118	918382	783398	407338	1.39225e+06	1.04189e+06	614633	116464	153282	511795	965725	172434													454363	577653	719809	580214						311082		Used
	High	F6ZDS4	Nucleoprotein TPR OS=Mus musculus OX=10090 GN=Tpr PE=1 SV=1	IAVEAQNKYER		9.45116e+06	2.43587e+07	22969779	1.16306e+07	2.23197e+07	25145008	1.26284e+07	910005	1.55498e+06	13967025	1.99626e+07	1.67018e+06	428696			350865			329380						1.50553e+07	13389557	1.35785e+07	1.29298e+07					7.78522e+06	6.36306e+06	6.22199e+06	Used
	High	F6ZDS4	Nucleoprotein TPR OS=Mus musculus OX=10090 GN=Tpr PE=1 SV=1	LLSEKEIHTK		3.60431e+06	9.62654e+06	7.43717e+06	4.2323e+06	9.76954e+06	9.7805e+06	4.70687e+06	1.17166e+06	1.40997e+06	5.10557e+06	7.4093e+06	1.77582e+06	4073.19	1541.04	1324.77	3261.61	1954.93	1453.78	10402.7	1297.26	1420.1				4.70016e+06	5.18429e+06	6.10795e+06	5.73863e+06	1301.89	2315.89	4437.68	1607.29	2.22034e+06	3.13655e+06	2.91356e+06	Used
	High	F6ZDS4	Nucleoprotein TPR OS=Mus musculus OX=10090 GN=Tpr PE=1 SV=1	LENSLAELEQLRESR		451921	920569	1133067	433380	1.35342e+06	1.2765e+06	669895			490946	1.0226e+06												140979		656933	626962	710502	494157								Used
	High	F6ZDS4	Nucleoprotein TPR OS=Mus musculus OX=10090 GN=Tpr PE=1 SV=1	RIQQLNEEVGR		4.66556e+06	1.10446e+07	1.02413e+07	5138909	11611684	1.18948e+07	6.41304e+06	1.35842e+06	1.5306e+06	6.61133e+06	9562057	1.71424e+06													6988190	7409903	6.70405e+06	6.60414e+06					3.6188e+06	3432216	3.1423e+06	Used
	High	F6ZDS4	Nucleoprotein TPR OS=Mus musculus OX=10090 GN=Tpr PE=1 SV=1	DEPQEPTNKAPEQQR		1.51552e+06	3.31851e+06	3.41738e+06	1.85854e+06	3168570	3.37321e+06	2.12817e+06	815952	788997	2.29082e+06	2.31077e+06	659935													2.1694e+06	2.10486e+06	2.21662e+06	1.89611e+06					1.06864e+06	1.00779e+06	789607	Used
	High	F6ZDS4	Nucleoprotein TPR OS=Mus musculus OX=10090 GN=Tpr PE=1 SV=1	LEEQMNGLK	1xDeamidated [N6]	448096	1.99075e+06	2152627	1.12808e+06	1.57499e+06	2.08718e+06	1.08165e+06			1316669	1.52561e+06														1.2243e+06	1.00795e+06	1.11717e+06	994583					558592	471616	428117	Used
	High	F6ZDS4	Nucleoprotein TPR OS=Mus musculus OX=10090 GN=Tpr PE=1 SV=1	LEEQMNGLK		2622143	5.15086e+06	4613831	2.87224e+06	4.61653e+06	4.73394e+06	3169002	243273	214285	3.50596e+06	3.9315e+06	282565	1.27419e+06	806416	918451	384488	991460	720831	899850	945040	1.13854e+06	922222	1.06835e+06	557111	2.98789e+06	3.1507e+06	3.00186e+06	2.98432e+06	281443	156341	381964	618753	1.92855e+06	1.6456e+06	1.82444e+06	Used
	High	F6ZDS4	Nucleoprotein TPR OS=Mus musculus OX=10090 GN=Tpr PE=1 SV=1	GLQLTPGIGGMQQHFFDDEDRTVPSTPTLVVPHR		739531	501709	1.28534e+06	2.134e+06	2.13083e+06	1.41801e+06	615364	186361	290183	753329	1.46375e+06	500609	155198			187620			103202			105493			1.46094e+06	919903	605980	560112	102302			67772.9	401015	152346		Used
	High	F6ZDS4	Nucleoprotein TPR OS=Mus musculus OX=10090 GN=Tpr PE=1 SV=1	QDLQDKTTEEQLR		734106	2.31451e+06	2.00988e+06	1.04847e+06	2.2661e+06	2.1065e+06	1.40228e+06	357234	436567	1.52984e+06	1.7947e+06	343539	188559	176483	113570	116766	104632			126082	124773	136038	141442	177388	1.52216e+06	1.20579e+06	1.49662e+06	1.15987e+06	182900		151947		818936	503294	554946	Used
	High	F6ZDS4	Nucleoprotein TPR OS=Mus musculus OX=10090 GN=Tpr PE=1 SV=1	KGAILSEEELAAMSPTAAAVAK		1.98859e+06	4.46265e+06	5.1993e+06	2.63675e+06	5.74284e+06	5.41063e+06	3.12573e+06	118966	179630	2.37389e+06	4.96855e+06	203410				196831									3.83344e+06	3.59523e+06	3.09934e+06	3.04797e+06		85630.4			1.49241e+06	1.35324e+06	1.09846e+06	Used
	High	F6ZDS4	Nucleoprotein TPR OS=Mus musculus OX=10090 GN=Tpr PE=1 SV=1	VTAAAMAGNK		6034593	10656634	11425504	6.32347e+06	7869755	9219613	8.03401e+06	2665986	2.92872e+06	9096151	5438746	2.68592e+06													6232166	6345779	6675889	6055933					3.50863e+06	3.20674e+06	3122409	Used
	High	F6ZDS4	Nucleoprotein TPR OS=Mus musculus OX=10090 GN=Tpr PE=1 SV=1	YLDEIVKEVEAK		3.00969e+06	7.16333e+06	9.52377e+06	3.99949e+06	8.97559e+06	1.05476e+07	5.46931e+06	190994	380401	4.16048e+06	8.28251e+06	393776	337715	112638					135283			99259.9	96966.3		5.61921e+06	5.23415e+06	5.46046e+06	5.66922e+06		145730	97775.5		2.67896e+06	1.83365e+06	2.40095e+06	Used
	High	F6ZDS4	Nucleoprotein TPR OS=Mus musculus OX=10090 GN=Tpr PE=1 SV=1	LELEKLNNQVK		495779	983080	1.07141e+06	345471	1.11108e+06	1.41726e+06	550242			834124	1.09973e+06														796851	614808	772674	723190					348842	103228	101807	Used
	High	F6ZDS4	Nucleoprotein TPR OS=Mus musculus OX=10090 GN=Tpr PE=1 SV=1	LELDILPLQEANAELSEK		76446.8	120390	43391			80868.1	46563.2																													Used
	High	F6ZDS4	Nucleoprotein TPR OS=Mus musculus OX=10090 GN=Tpr PE=1 SV=1	ELQELQDSLNVEREK		2.58049e+06	4.73539e+06	5.89145e+06	2.34924e+06	5.74255e+06	6.53759e+06	3684496	224942	387907	2.61243e+06	4.86191e+06	538812													3.64304e+06	3652603	3.59628e+06	3.08936e+06					1907459	1.78422e+06	1.4878e+06	Used
	High	F6ZDS4	Nucleoprotein TPR OS=Mus musculus OX=10090 GN=Tpr PE=1 SV=1	ELQELQDSLNVER		249922	630293	955526	291117	567548	793190	360713		52757.8	348165	522843	72824.1						114179							804386	425280	444452	489218					489835	235467	472360	Used
	High	F6ZDS4	Nucleoprotein TPR OS=Mus musculus OX=10090 GN=Tpr PE=1 SV=1	LEKELENANDLLSATKR																																					Not Used
	High	F6ZDS4	Nucleoprotein TPR OS=Mus musculus OX=10090 GN=Tpr PE=1 SV=1	LEKELENANDLLSATK			281807	462689	110608	254834	369804	201166			136900	230968														278118	231063	195689	237000					148278			Used
	High	F6ZDS4	Nucleoprotein TPR OS=Mus musculus OX=10090 GN=Tpr PE=1 SV=1	SKITHLSGVK		174580	375220	303568	218760	402652	480159	281949	64318.4	74354.1	232984	281642	71984.2					177559								180673	280458	303052	194880		70411.6			99258.3	103360		Used
	High	F6ZDS4	Nucleoprotein TPR OS=Mus musculus OX=10090 GN=Tpr PE=1 SV=1	NLGIQSQFTR																																					Not Used
	High	F6ZDS4	Nucleoprotein TPR OS=Mus musculus OX=10090 GN=Tpr PE=1 SV=1	RLEQEKELLHNQNSWLNTELK		873816	1.93621e+06	5.44878e+06	1.83373e+06	6140314	6.88416e+06	968189	75119.3		1496701	5.99964e+06														3.06186e+06	3.2084e+06	1385892	1.11755e+06				507437	1.79609e+06		957590	Used
	High	F6ZDS4	Nucleoprotein TPR OS=Mus musculus OX=10090 GN=Tpr PE=1 SV=1	ILLSQTTGMAIPLQASSLDDISLLSTPKR	1xDeamidated [Q14]; 1xOxidation [M9]	41020.2		61653		81020	61924.2			40302.9			33070.7	42664.1				36100.8		63162	208959	39189.4		43554.4	32085.6		30910.9	25259.8		44533.3						33845.4	Used
	High	F6ZDS4	Nucleoprotein TPR OS=Mus musculus OX=10090 GN=Tpr PE=1 SV=1	LEHEISHLKK		1.50935e+06	3.05663e+06	2.71792e+06	1.76567e+06	3.19559e+06	2.84446e+06	1.62796e+06	53387.1	109461	2.13981e+06	2.542e+06	78962.9	930145	749115	748017	937007	1.07381e+06	770209	632053	643383	657666	959223	575536	677762	1.67497e+06	1.80379e+06	1.91898e+06	1.90552e+06	777170	676564	737622	757160	1.03016e+06	1.27946e+06	997313	Used
	High	F6ZDS4	Nucleoprotein TPR OS=Mus musculus OX=10090 GN=Tpr PE=1 SV=1	LEHEISHLK		297613	758160	497360	299126	412942	542643	267556			372675	370761														175142	318877	369641	292686					151950	158423		Used
	High	F6ZDS4	Nucleoprotein TPR OS=Mus musculus OX=10090 GN=Tpr PE=1 SV=1	SGMLQAEK		3.0607e+06	7.50794e+06	7236013	3.57635e+06	7285556	7810802	4.45401e+06	751388	783608	4.21953e+06	6.4707e+06		1.03709e+06	1.21188e+06	1309957	892875	1.38892e+06	1.14424e+06	1.1166e+06	862598	883762	954986	895816	867415	4.18262e+06	4.3847e+06	4.4351e+06	4.01336e+06	1.08287e+06	1.1497e+06	1.0469e+06	1.07501e+06	2.56035e+06	2.65057e+06	2.45681e+06	Used
	High	F6ZDS4	Nucleoprotein TPR OS=Mus musculus OX=10090 GN=Tpr PE=1 SV=1	LAVAEVR		8.11815e+06	19684364	19395942	9075912	19435118	19210002	11927020	391872	589541	11932954	16147769	680515	419112			494960	123382	184721	401927	164721		278866			12807385	10969147	10678237	10521785	227973	219444	252292	274025	6029152	5112709	5.70327e+06	Used
	High	F6ZDS4	Nucleoprotein TPR OS=Mus musculus OX=10090 GN=Tpr PE=1 SV=1	TLSTVQNEVQEALQR		5.56616e+06	1.4477e+07	1.70264e+07	5158870	13747727	1.59463e+07	8.58512e+06	778759	1.06494e+06	8.12096e+06	1.24416e+07	1.18086e+06	222516		390109	213159	121260		190158	86348.6		148968			1.08801e+07	8.8686e+06	8.43326e+06	8469109		128850			4.98428e+06	3951358	4.0563e+06	Used
	High	F6ZDS4	Nucleoprotein TPR OS=Mus musculus OX=10090 GN=Tpr PE=1 SV=1	GLQLTPGIGGMQQHFFDDEDR		168006	192126	448702	471822	441979	383265	320752	344623	149305	319396	333332	409984					148155								362720	433793	266748	294362	116123				235736	180221		Used
	High	F6ZDS4	Nucleoprotein TPR OS=Mus musculus OX=10090 GN=Tpr PE=1 SV=1	INKYLDEIVKEVEAK		156425	489706	616741	167551	720783	897624	234688			236182	704761														385944	301767	240988	136386					160532	98960.8	84532.9	Used
	High	F6ZDS4	Nucleoprotein TPR OS=Mus musculus OX=10090 GN=Tpr PE=1 SV=1	KTLSTVQNEVQEALQR		159133		550878	155681	369013	607217	274357			159747	455765															258035	193007	247401								Used
	High	F6ZDS4	Nucleoprotein TPR OS=Mus musculus OX=10090 GN=Tpr PE=1 SV=1	LENEVEQR		236848	601437	554008	204670	245977	690029	325960		50333.9	345197	550802	86155.8	587883	967101	803648	843493	864104	680984	643332	867528	672752	638809	570265	715545	214519	246044	191767	297866	802333	699364	762155	792400		416648	480508	Used
	High	F6ZDS4	Nucleoprotein TPR OS=Mus musculus OX=10090 GN=Tpr PE=1 SV=1	ECQNLRLELEKLNNQVK	1xCarbamidomethyl [C2]		263100	531246	74549.3	543861	1.20568e+06	183070			64874.7	708408		2810674	2.4411e+06	2026619	3.12461e+06	2.53247e+06	2.61447e+06	2713162	2.54496e+06	3.41416e+06	2712692	2.54796e+06	2.96112e+06	374769	295957	272967	264791	2.65665e+06	2.61734e+06	2.52647e+06	2.59674e+06	1604788	1.26534e+06	1.50534e+06	Used
	High	F6ZDS4	Nucleoprotein TPR OS=Mus musculus OX=10090 GN=Tpr PE=1 SV=1	LENSLAELEQLR		4254795	10413414	1.02865e+07	5.49513e+06	8.93349e+06	1.01594e+07	6.84278e+06	131690	270922	6.39833e+06	7.73862e+06	174114	141244			255632	108604								7.00093e+06	6.09795e+06	5.86119e+06	5.19029e+06	335929		117213		2.92765e+06	2.7767e+06	4.46433e+06	Used
	High	F6ZDS4	Nucleoprotein TPR OS=Mus musculus OX=10090 GN=Tpr PE=1 SV=1	YLDEIVK		917995	2.81389e+06	2.37294e+06	1.1347e+06	2.07424e+06	2.39456e+06	1.60572e+06	80469.8	94334.4	1528580	1.93307e+06	89845.6				169910		115398							1.50756e+06	1.65033e+06	1.4983e+06	1.31112e+06		130035			752544	554453	601907	Used
	High	F6ZDS4	Nucleoprotein TPR OS=Mus musculus OX=10090 GN=Tpr PE=1 SV=1	ECQNLRLELEK	1xCarbamidomethyl [C2]	1.59187e+06	2.9107e+06	2.88685e+06	1.62156e+06	4.45186e+06	4.86541e+06	1.19578e+06	82653.7	125501	1.92622e+06	3.81828e+06	162188		533096	509972				704470	669893					2.49642e+06	2.30457e+06	1.91871e+06	1.907e+06					1.72543e+06	1.14786e+06	798772	Used
	High	F6ZDS4	Nucleoprotein TPR OS=Mus musculus OX=10090 GN=Tpr PE=1 SV=1	LSDKVVTSMKDAVQAPLNVSLNEEGK			494156	858931		524242	1.06816e+06	324318				684132		160632	356266	310508	229591	368962	377032		403610	429217		296700	313915	556761	360497	317546	113935	332983	271402	364981	300346	202426	151063	171462	Used
	High	F6ZDS4	Nucleoprotein TPR OS=Mus musculus OX=10090 GN=Tpr PE=1 SV=1	NLDVQLLDTK		1.40566e+06	3829763	3.79136e+06	1.38506e+06	2939218	3.89084e+06	1.89688e+06		113706	1.96829e+06	2.52297e+06	127578													2.16317e+06	1.77979e+06	2.14195e+06	1.81311e+06					957782	860365	818785	Used
	High	F6ZDS4	Nucleoprotein TPR OS=Mus musculus OX=10090 GN=Tpr PE=1 SV=1	LSDKVVTSMK	1xOxidation [M9]	146589	282026	252938	141132	261558	275798	175098		144125	183676	143076							175828							200959	115167	200474	215949								Used
	High	F6ZDS4	Nucleoprotein TPR OS=Mus musculus OX=10090 GN=Tpr PE=1 SV=1	FEVAQVESLR		2.79394e+06	7.01233e+06	7.41594e+06	3.33705e+06	6574636	7160242	3.93322e+06	384830	508076	4007467	5.60192e+06	680956				209923									4.56555e+06	4470649	4.30869e+06	3.67441e+06			212375		2.43501e+06	1.98646e+06	1.99112e+06	Used
	High	F6ZDS4	Nucleoprotein TPR OS=Mus musculus OX=10090 GN=Tpr PE=1 SV=1	KTETMNVVMETNK		4.39557e+06	7.57035e+06	1.03207e+07	5.26113e+06	9.75127e+06	1.01531e+07	6.01062e+06	504983	586288	6.08374e+06	8.66225e+06	840319	875408	567698	1.16478e+06	754226	201854	281901	823282	502764	806394	558265	471415	490720	7.04418e+06	5.82036e+06	5.62708e+06	4.90601e+06	737830	344952	647497	250717	3.68881e+06	2.77089e+06	2.40892e+06	Used
	High	F6ZDS4	Nucleoprotein TPR OS=Mus musculus OX=10090 GN=Tpr PE=1 SV=1	ASTALSNEQQAR	1xDeamidated [N/Q]	203867	274491	248941			202229	178759				188995															155500	157665	200233						127804	181782	Used
	High	F6ZDS4	Nucleoprotein TPR OS=Mus musculus OX=10090 GN=Tpr PE=1 SV=1	AESQLLECK	1xCarbamidomethyl [C8]	383321	2.61168e+06	2188525	563503	2.07911e+06	2.46663e+06	723452			974785	1.96828e+06														1.07426e+06	1.05844e+06	1.05204e+06	980724				266814	698352	641425	667221	Used
	High	F6ZDS4	Nucleoprotein TPR OS=Mus musculus OX=10090 GN=Tpr PE=1 SV=1	TETMNVVMETNK	1xOxidation [M8]	187592	263988	229394		275030	366610	291418			283930															209225	189550	215247	207824								Used
	High	F6ZDS4	Nucleoprotein TPR OS=Mus musculus OX=10090 GN=Tpr PE=1 SV=1	NLDVQLLDTKR		6.79175e+06	18148263	20470263	7.8044e+06	1.79412e+07	19324255	8.54329e+06	486396	713306	9.01972e+06	1.60555e+07	749037			161632	425858			249359			216291			10755700	1.18597e+07	9.75188e+06	9.89079e+06	219000			169303	5.74018e+06	4.36824e+06	4.46238e+06	Used
	High	F6ZDS4	Nucleoprotein TPR OS=Mus musculus OX=10090 GN=Tpr PE=1 SV=1	FLAEQQSEIDCLKGR	1xCarbamidomethyl [C11]	219962	509536	670542	357253	715932	967832	365237		63327.7	306365	607337														539529	422652	468583	357740					294383			Used
	High	F6ZDS4	Nucleoprotein TPR OS=Mus musculus OX=10090 GN=Tpr PE=1 SV=1	DAVQAPLNVSLNEEGK		1.11492e+06	2.93592e+06	2.81201e+06		1917633	2.19934e+06					1.68797e+06														1.47207e+06	1.28574e+06	1.51536e+06	1191754					662585	598246	566574	Used
	High	F6ZDS4	Nucleoprotein TPR OS=Mus musculus OX=10090 GN=Tpr PE=1 SV=1	TSTSNVEQYR		2.37851e+06	6.89174e+06	5215368	2.82532e+06	5.59801e+06	5979233	3.50693e+06	309459	467586	3.53806e+06	4.7861e+06	402956													2.92146e+06	3524412	3.48816e+06	3.34001e+06					1.81641e+06	1.78637e+06	1.50799e+06	Used
	High	F6ZDS4	Nucleoprotein TPR OS=Mus musculus OX=10090 GN=Tpr PE=1 SV=1	DAVQAPLNVSLNEEGKSQEQILEILR		551255	1.29138e+06	2.13001e+06	793993	2.10593e+06	3.03753e+06	949206	309672	1.08371e+06	875062	1.82184e+06	680923													721247	1299733	625376	455600					593930	405911	277694	Used
	High	F6ZDS4	Nucleoprotein TPR OS=Mus musculus OX=10090 GN=Tpr PE=1 SV=1	LSDKVVTSMK		1720596	5387753	5135839	2.06541e+06	5.01541e+06	6100197	2.2687e+06			2816162	4.13727e+06	251900													2.37901e+06	2.9328e+06	3.05265e+06	2.67545e+06					1.24617e+06	1.47669e+06	1.1614e+06	Used
	High	F6ZDS4	Nucleoprotein TPR OS=Mus musculus OX=10090 GN=Tpr PE=1 SV=1	TGKGQPGDRDDVDDLK		834220	2.16783e+06	2.03798e+06	864292	2.29392e+06	2.49038e+06	1.03717e+06			1.30777e+06	1.71731e+06	55147													1.03998e+06	1.30026e+06	1.28488e+06	1.20438e+06					606091	500772	221720	Used
	High	F6ZDS4	Nucleoprotein TPR OS=Mus musculus OX=10090 GN=Tpr PE=1 SV=1	GNHVIRDEEVSSADISSSSEVISQHLVSYR		1.12329e+06	2.97056e+06	5.96607e+06	1.84586e+06	6.14265e+06	7.45937e+06	1.68353e+06	179074	743946	2.90122e+06	6.03859e+06	557570													3.08321e+06	3.96693e+06	1.68819e+06	1.29319e+06					1.54766e+06	1.03334e+06	881687	Used
	High	F6ZDS4	Nucleoprotein TPR OS=Mus musculus OX=10090 GN=Tpr PE=1 SV=1	VLLMELEEAR	1xOxidation [M4]	324608	867222	862313	543414	864103	878020	797252	61321	107101		591821										329613				613404		556362	469918					272162	270978	327136	Used
	High	F6ZDS4	Nucleoprotein TPR OS=Mus musculus OX=10090 GN=Tpr PE=1 SV=1	KTETMNVVMETNK	1xOxidation [M]	108314	623420	669054	415262	933471		722786	165196	113544	178039	307283				100720						143239		104286		418608	122868	558774	451664	96711.6					161896	154905	Used
	High	F6ZDS4	Nucleoprotein TPR OS=Mus musculus OX=10090 GN=Tpr PE=1 SV=1	ASTALSNEQQAR		1.00706e+07	1.85283e+07	16824871	1.01027e+07	1.91364e+07	2.04395e+07	1.17291e+07	1.08158e+06	1.49563e+06	1.24743e+07	1.48133e+07	1.38042e+06	413329	242759	54775.3	498452			241852			376742			1.19173e+07	1.14218e+07	1.15011e+07	1.11e+07	282181	280775	189774	319987	6.51284e+06	6337577	5.28958e+06	Used
	High	F6ZDS4	Nucleoprotein TPR OS=Mus musculus OX=10090 GN=Tpr PE=1 SV=1	SKITHLSGVKDQLTK		1.22567e+06	3.03555e+06	4.60815e+06	2.06087e+06	4.67756e+06	6.00322e+06	2.43196e+06	349233	429830	2.19583e+06	4.62199e+06	1.33704e+06		143266	170399		323902	187975		326452	257659			217377	3.85538e+06	3.48807e+06	2.30832e+06	1.77336e+06	262416			166566	1.89462e+06	1.15513e+06	1.021e+06	Used
	High	F6ZDS4	Nucleoprotein TPR OS=Mus musculus OX=10090 GN=Tpr PE=1 SV=1	SAADDSEAKSNELTR		1.80065e+06	4.02439e+06	4.009e+06	1.8988e+06	4.7841e+06	5507026	2.35795e+06			2.3449e+06	4.54304e+06	161383													2.56127e+06	2716196	2.89487e+06	2.35498e+06					1.41876e+06	1.42875e+06	1.30828e+06	Used
	High	F6ZDS4	Nucleoprotein TPR OS=Mus musculus OX=10090 GN=Tpr PE=1 SV=1	TLSEKETEAR		8.67155e+06	14797447	19880153	9436958	21557997	2.33236e+07	1.23577e+07	3.9154e+06	4.4902e+06	1.30683e+07	1.57741e+07	6.03497e+06	444601	42736.8	74339.2	431933	48664.7	133207	64602.2	61121.4	170263	394295	66146.4	148740	7.17772e+06	1.26739e+07	1.30024e+07	12725000	147742	243205	108853	141819	5.48147e+06	6.29445e+06	6.05978e+06	Used
	High	F6ZDS4	Nucleoprotein TPR OS=Mus musculus OX=10090 GN=Tpr PE=1 SV=1	RYEMLQDNVEGYRR		2.52438e+06	6.64967e+06	9.18206e+06	4881476	1.0605e+07	1.06968e+07	4.31421e+06	155788	167835	2.75143e+06	8.53385e+06	252208	608957					177156		187635	253714				5.35961e+06	5.82561e+06	5672470	4.98447e+06	249386		305580	219127	2.34071e+06	2.32033e+06	2.13531e+06	Used
	High	F6ZDS4	Nucleoprotein TPR OS=Mus musculus OX=10090 GN=Tpr PE=1 SV=1	NIEELQQQNQR		8.09534e+06	1.80836e+07	1.6681e+07	9.03275e+06	1.88993e+07	1.84333e+07	1.08917e+07	767325	403988	1.13832e+07	1.4774e+07	782942		146864	2.84256e+06	1.00977e+06	295985	235035	1.42648e+06	159992	116916	437071	247267		1.01896e+07	1.04896e+07	1.05633e+07	1.05066e+07	476782	600804	225746	1.08231e+06	5.76287e+06	5.24013e+06	5.22401e+06	Used
	High	F6ZDS4	Nucleoprotein TPR OS=Mus musculus OX=10090 GN=Tpr PE=1 SV=1	TETMNVVMETNK		1.59704e+06	3.84674e+06	3.86901e+06	1.82657e+06	3249102	4009708	2.24802e+06	302905	300034	2.37614e+06	3.2068e+06	401760													2.29622e+06	2584964	2.31121e+06	2.11264e+06					1.02286e+06	916599	662193	Used
High	Master Protein	Q62261	Spectrin beta chain, non-erythrocytic 1 OS=Mus musculus OX=10090 GN=Sptbn1 PE=1 SV=2	202	8016	0	7.38936e+08	6.48541e+08	7.39408e+08	7.31573e+08	1.20927e+09	1.0215e+09	5.97035e+08	9.1438e+07	1.21985e+08	6.77175e+08	1.02155e+09	1.80995e+08	3.18922e+08	2.79098e+08	1.7248e+08	3.18707e+08	3.19565e+08	1.52377e+08	2.18574e+08	1.74715e+08	3.13576e+08	1.88702e+08	1.82402e+08	2.2991e+08	6.78656e+08	6.60879e+08	6.11725e+08	5.72632e+08	2.29779e+08	2.30822e+08	2.33602e+08	2.2849e+08	4.52522e+08	3.83693e+08	3.77274e+08
	Confidence	Master Protein Accessions	Master Protein Descriptions	Sequence	Modifications	Abundance: WT_Tg_Nuc_1	Abundance: WT_Tg_Nuc_2	Abundance: WT_Tg_Nuc_3	Abundance: WT_Veh_Nuc_1	Abundance: WT_Veh_Nuc_2	Abundance: WT_Veh_Nuc_3	Abundance: DYT_Tg_Nuc_1	Abundance: DYT_Tg_Nuc_2	Abundance: DYT_Tg_Nuc_3	Abundance: DYT_Veh_Nuc_1	Abundance: DYT_Veh_Nuc_2	Abundance: DYT_Veh_Nuc_3	Abundance: WT_Tg_Cyto_1	Abundance: WT_Tg_Cyto_2	Abundance: WT_Tg_Cyto_3	Abundance: WT_Veh_Cyto_1	Abundance: WT_Veh_Cyto_2	Abundance: WT_Veh_Cyto_3	Abundance: DYT_Tg_Cyto_1	Abundance: DYT_Tg_Cyto_2	Abundance: DYT_Tg_Cyto_3	Abundance: DYT_Veh_Cyto_1	Abundance: DYT_Veh_Cyto_2	Abundance: DYT_Veh_Cyto_3	Abundance: QC_NucPool_1	Abundance: QC_NucPool_2	Abundance: QC_NucPool_3	Abundance: QC_NucPool_4	Abundance: QC_CytoPool_1	Abundance: QC_CytoPool_2	Abundance: QC_CytoPool_3	Abundance: QC_CytoPool_4	Abundance: QC_TotalPool_1	Abundance: QC_TotalPool_2	Abundance: QC_TotalPool_3	Usage for Quantification
	High	Q62261	Spectrin beta chain, non-erythrocytic 1 OS=Mus musculus OX=10090 GN=Sptbn1 PE=1 SV=2	MRDMGEMVTQGQTDAQYMFLR																																					Not Used
	High	Q62261	Spectrin beta chain, non-erythrocytic 1 OS=Mus musculus OX=10090 GN=Sptbn1 PE=1 SV=2	QLWGLLIEETEKR		1.45713e+06	1.43956e+06	1.08472e+06	1.04811e+06	1.70131e+06	1.36076e+06	836996	35880.6	140766	1.06477e+06	1.40635e+06	73842.1	1.32396e+06	1.01175e+06	660567	2.04037e+06	1.15895e+06	1.2775e+06	1.25349e+06	1.17624e+06	1.21835e+06	1.47007e+06	840301	806710	654235	544102	395313	410032	1.21278e+06	1.06189e+06	1.10978e+06	870151	769358	478716	166128	Used
	High	Q62261	Spectrin beta chain, non-erythrocytic 1 OS=Mus musculus OX=10090 GN=Sptbn1 PE=1 SV=2	CKEMAELTR	1xCarbamidomethyl [C1]	131712	191484	155789		417562	371337				232579	378661		102442	83655		113431		88719.1			169032	119281	88241.5	149169	161271	132386	162665	152400	132682	167473		121851	219213		198772	Used
	High	Q62261	Spectrin beta chain, non-erythrocytic 1 OS=Mus musculus OX=10090 GN=Sptbn1 PE=1 SV=2	MRDMGEMVTQGQTDAQYMFLR	1xDeamidated [Q12]																																				Not Used
	High	Q62261	Spectrin beta chain, non-erythrocytic 1 OS=Mus musculus OX=10090 GN=Sptbn1 PE=1 SV=2	KKEIEELQSQAQALSQEGK		8.25933e+06	7.23595e+06	1.20114e+07	9.44007e+06	1.43259e+07	1.75921e+07	8.29065e+06	780238	865065	8.36591e+06	1.39936e+07	1993749	3.4297e+06	2.29938e+06	1.24555e+06	2.45939e+06	2.63259e+06	1.36333e+06	1.58285e+06	1.44262e+06	3.18783e+06	1.46459e+06	1.69892e+06	2.07666e+06	1.1864e+07	1.09374e+07	8.11806e+06	7.16112e+06	2.51379e+06	2.05331e+06	2028458	2.09034e+06	6.65032e+06	4.41161e+06	4.39027e+06	Used
	High	Q62261	Spectrin beta chain, non-erythrocytic 1 OS=Mus musculus OX=10090 GN=Sptbn1 PE=1 SV=2	MRDMGEMVTQGQTDAQYMFLR	1xOxidation [M7]		2508.74		4782.8	6648.17								4586.87	3842.87		2584.85		2343.7			6340.07								5367.43	4477.41	4518.89					Used
	High	Q62261	Spectrin beta chain, non-erythrocytic 1 OS=Mus musculus OX=10090 GN=Sptbn1 PE=1 SV=2	VDTVNNMADELINSGHSDAATIAEWK	1xOxidation [M7]	327997	260281	301475	225796	272799	323449	487547			293078	256278			271321	137069		370503	253603		190080	170573		360377	147131	314356	306030	267936	240442	259318		128858		94239	103805		Used
	High	Q62261	Spectrin beta chain, non-erythrocytic 1 OS=Mus musculus OX=10090 GN=Sptbn1 PE=1 SV=2	VDTVNNMADELINSGHSDAATIAEWK	1xDeamidated [N]			87813.3		238951	115656																			81764.4	85564.4	139760	107274								Used
	High	Q62261	Spectrin beta chain, non-erythrocytic 1 OS=Mus musculus OX=10090 GN=Sptbn1 PE=1 SV=2	LLTQHENIKNEIDNYEEDYQK		6.87635e+06	6.16684e+06	9.27085e+06	9.31952e+06	1.3862e+07	1.32927e+07	6780165	856903	1.31073e+06	6.66301e+06	1.28143e+07	2.09209e+06	4.34329e+06	3.99164e+06	1.99469e+06	3.75631e+06	4.71734e+06	2.04715e+06	3.1588e+06	2.46645e+06	3699421	2.55949e+06	2.36602e+06	2.68359e+06	9.38421e+06	9.35246e+06	6.40216e+06	5596387	2.7552e+06	3.4417e+06	3.30884e+06	3.11341e+06	6006849	4.54823e+06	4.26709e+06	Used
	High	Q62261	Spectrin beta chain, non-erythrocytic 1 OS=Mus musculus OX=10090 GN=Sptbn1 PE=1 SV=2	EQWANLEQLSAIRK		837171	473614	586309	878209	1.2634e+06	779985	772940			531471	1237221		379475	449840	290558	394484	452945	219769	217538	274733	408809	378408	204285	375153	774190	679003	839790	929677	342540	286824	360342	343750	537306	484014	431093	Used
	High	Q62261	Spectrin beta chain, non-erythrocytic 1 OS=Mus musculus OX=10090 GN=Sptbn1 PE=1 SV=2	EMAELTR		860012	764123	867210	900767	1.26209e+06	940069			117993	1.03871e+06	1.02355e+06		460895	417520	239338	495218	375526	265025	313592	278322	444077	266987	167985	300592	816217	650003	699870	651195	296831	327295	280744	334399	652305	563470	507562	Used
	High	Q62261	Spectrin beta chain, non-erythrocytic 1 OS=Mus musculus OX=10090 GN=Sptbn1 PE=1 SV=2	VDTVNNMADELINSGHSDAATIAEWK		3.26514e+06	3.54742e+06	6.12139e+06	5.19692e+06	7.57988e+06	7.30436e+06	3.8571e+06	196088	348207	3.54135e+06	8.08501e+06	428028	1.77503e+06	1.81027e+06	978673	2.13832e+06	2.03235e+06	704632	1.48685e+06	1.12547e+06	1.75148e+06	1.00038e+06	1.16652e+06	1.06037e+06	4.73396e+06	4.44307e+06	2.49592e+06	3.1206e+06	1.2777e+06	1224844	1.27097e+06	1.25595e+06	2.88524e+06	2.00903e+06	2.26866e+06	Used
	High	Q62261	Spectrin beta chain, non-erythrocytic 1 OS=Mus musculus OX=10090 GN=Sptbn1 PE=1 SV=2	LYAGLKDLAEER		2.26153e+06	2.22913e+06	3331969	2.33046e+06	5.44498e+06	5.10608e+06	2.52839e+06	131449	207858	2.07213e+06	4.38397e+06	225203	1.06434e+06	1.05159e+06	489289	1.17654e+06	774172	547998	613463	504636	682150	584642	438366	522411	2.86129e+06	2.83419e+06	2.47013e+06	2.24543e+06	605828	560295	618369	738035	2.03355e+06	1.43952e+06	1.7109e+06	Used
	High	Q62261	Spectrin beta chain, non-erythrocytic 1 OS=Mus musculus OX=10090 GN=Sptbn1 PE=1 SV=2	EQWLNNMQIPEKLEDLEVIQHR				145551	284041	240239	208417	135325			27033.2	333157	22415.2					58731.8								81090									75429.2		Used
	High	Q62261	Spectrin beta chain, non-erythrocytic 1 OS=Mus musculus OX=10090 GN=Sptbn1 PE=1 SV=2	AKSALPAQSAATLPAR		102931			136526	215940	339646		73824.9	92426		305161	192266			151466												182539	170804		194309		201569				Used
	High	Q62261	Spectrin beta chain, non-erythrocytic 1 OS=Mus musculus OX=10090 GN=Sptbn1 PE=1 SV=2	TVEKPPKFTEK		3.75184e+06	2.78172e+06	1.75829e+06	2.64133e+06	6.37367e+06	2.34193e+06	1.54315e+06	542652	87506.4	3.62283e+06	4.27883e+06	292484	1.53075e+06	1.54818e+06	1.15243e+06	1.4183e+06	1.52051e+06	1247721	1.40587e+06	1.24112e+06	1.30011e+06	1.19716e+06	1.1951e+06	1.3174e+06	2.33825e+06	2.28747e+06	1.88722e+06	2.38469e+06	1.40437e+06	1.27698e+06	1.15796e+06	1.17697e+06	1.13941e+06	1.45507e+06	1.18259e+06	Used
	High	Q62261	Spectrin beta chain, non-erythrocytic 1 OS=Mus musculus OX=10090 GN=Sptbn1 PE=1 SV=2	KQEDFMTTMDANEEKINAVVETGR		676478	805907	1.4081e+06	1.10646e+06	2.00765e+06	2.61446e+06	821274	57957.7	238689	979590	2.09682e+06	255624	222380	188776		223258	138204	108322			217590				1.06512e+06	954395	713426	586793		158111	245079	106182	800573	256491	193156	Used
	High	Q62261	Spectrin beta chain, non-erythrocytic 1 OS=Mus musculus OX=10090 GN=Sptbn1 PE=1 SV=2	LYAGLKDLAEERR		1.06843e+06	849686	1.25576e+06	983922	2.02224e+06	1807282	902811			762838	1.69754e+06		360325	376221		125603			221391		333006	192199	115422	386944	971366	1.06809e+06	813693	742349	172252	187904	113900		794812	706471	670030	Used
	High	Q62261	Spectrin beta chain, non-erythrocytic 1 OS=Mus musculus OX=10090 GN=Sptbn1 PE=1 SV=2	DALLLWCQMK	1xCarbamidomethyl [C7]	266417	249506	268351	278886	663020	296107	102266		39066.7	198713	532074	31409.3	273659	225801	178195	228538	283015	116148	181068	190845	353104				280270	231945	209458	221591	210311	175586	165067	214153	222029	238595	156379	Used
	High	Q62261	Spectrin beta chain, non-erythrocytic 1 OS=Mus musculus OX=10090 GN=Sptbn1 PE=1 SV=2	FYHDAKEIFGR		1.14681e+06	982667	1.45736e+06	1.15102e+06	4.08013e+06	3.08288e+06	662165		96803.9	881045	2.94407e+06		288292			351863	559730							413763	1656283	1.57883e+06	1.2934e+06	1178107	218285				788796	510739	551488	Used
	High	Q62261	Spectrin beta chain, non-erythrocytic 1 OS=Mus musculus OX=10090 GN=Sptbn1 PE=1 SV=2	KKDALLSALSIQNYHLECNETK	1xCarbamidomethyl [C18]; 1xDeamidated [N/Q]																																				Not Used
	High	Q62261	Spectrin beta chain, non-erythrocytic 1 OS=Mus musculus OX=10090 GN=Sptbn1 PE=1 SV=2	DALLSALSIQNYHLECNETK	1xCarbamidomethyl [C16]	1.37449e+06	1.25056e+06	1.36888e+06	2.37842e+06	3.11254e+06	2.3194e+06	1.65417e+06	245817	449727	1.23178e+06	2.53159e+06	414807	994402	1.06314e+06	471470	1.02843e+06	975529	520714	691824	659548	1.00899e+06	586529	584703	579731	1.83252e+06	1.53417e+06	1.42172e+06	1.44409e+06	575553	781937	814566	826952	1.18238e+06	1.26622e+06	1.07005e+06	Used
	High	Q62261	Spectrin beta chain, non-erythrocytic 1 OS=Mus musculus OX=10090 GN=Sptbn1 PE=1 SV=2	KKDALLSALSIQNYHLECNETK	1xCarbamidomethyl [C18]	2.73721e+06	2.58145e+06	3791628	4.40133e+06	8.07169e+06	6.242e+06	2.82991e+06	97435.9	357413	2.34353e+06	8.27254e+06	751546	2.63891e+06	2.36369e+06	1.00408e+06	2.76962e+06	2.51408e+06	871183	2.34524e+06	1.15205e+06	2.49326e+06	1.47743e+06	1.39752e+06	1.3408e+06	3.83082e+06	4.07411e+06	2.73542e+06	2.26352e+06	1.6654e+06	1.47812e+06	1.64645e+06	1.61083e+06	2.71559e+06	1.88671e+06	2.00781e+06	Used
	High	Q62261	Spectrin beta chain, non-erythrocytic 1 OS=Mus musculus OX=10090 GN=Sptbn1 PE=1 SV=2	EIHQFNRDVEDEILWVGER		533377	542880	2.52259e+06	2.17874e+06	5.17599e+06	6.07648e+06	817564			641901	6.27961e+06	194661	1.38918e+06	1.19177e+06	725584	1.65014e+06	1.13714e+06	343926	1.00526e+06	707070	1.3776e+06	683462	705920	770678	1685507	1.32348e+06	474342	285641	522083	868961	537089	347207	1.38363e+06	497943	592237	Used
	High	Q62261	Spectrin beta chain, non-erythrocytic 1 OS=Mus musculus OX=10090 GN=Sptbn1 PE=1 SV=2	SIITYVVTYYHYFSK				193666	548119	801761	206049			18238.7		565338	27133.9	940316	472542	289826	693898	320541	267847	1.01376e+06	318816	535101	391885	390154	98643.4	128797	82830.3		15957.5	170328	182528	221381	348682	83825.6	40561.6	64229.6	Used
	High	Q62261	Spectrin beta chain, non-erythrocytic 1 OS=Mus musculus OX=10090 GN=Sptbn1 PE=1 SV=2	TAGYPNVNIHNFTTSWR	2xDeamidated [N6; N11]																																				Not Used
	High	Q62261	Spectrin beta chain, non-erythrocytic 1 OS=Mus musculus OX=10090 GN=Sptbn1 PE=1 SV=2	AQTLPTSVVTITSESSPGKR		1.1562e+07	1.14996e+07	1.60714e+07	1.11391e+07	1.97698e+07	2.18367e+07	1.07282e+07	7.43863e+06	9.03543e+06	1.2452e+07	2.12073e+07	1.62643e+07	4408028	4.3766e+06	2.88377e+06	3.99865e+06	5.45697e+06	2.18855e+06	2.66068e+06	2410899	4.85165e+06	2.20398e+06	3.23539e+06	3.80587e+06	1.61102e+07	1.49161e+07	1.45045e+07	1.38859e+07	3.73741e+06	3.45998e+06	3.69003e+06	3.82532e+06	1.00845e+07	8.47298e+06	8.0087e+06	Used
	High	Q62261	Spectrin beta chain, non-erythrocytic 1 OS=Mus musculus OX=10090 GN=Sptbn1 PE=1 SV=2	TAGYPNVNIHNFTTSWR		115966	2.10317e+06	2.61156e+06	437988	7.64017e+06	3.28892e+06	450359	47246.2	27072.5	1.88675e+06	6.04687e+06		1.99945e+06	761223			141044	1.02709e+06		1.35508e+06	1.71962e+06	270107	683001	2.02919e+06	86655.5	2947234	2.82657e+06	2.43652e+06	2.03292e+06	1.18028e+06	993342	1.638e+06	191844	323626	580957	Used
	High	Q62261	Spectrin beta chain, non-erythrocytic 1 OS=Mus musculus OX=10090 GN=Sptbn1 PE=1 SV=2	TKVIESTQDLGNDLAGVMALQR		2.29651e+06	1.48435e+06	2106511	3.04231e+06	4.28735e+06	3.87535e+06	2.00509e+06	135775	458692	1.79141e+06	3.69821e+06	487368	1.08273e+06	977246	651417	1.21154e+06	1.17945e+06	406284	878551	738741	851975	588683	684753	912804	2.60245e+06	2285176	1.71685e+06	1.3454e+06	1.08617e+06	848883	757710	840481	1.48478e+06	1.5031e+06	1075944	Used
	High	Q62261	Spectrin beta chain, non-erythrocytic 1 OS=Mus musculus OX=10090 GN=Sptbn1 PE=1 SV=2	EVVAGSHELGQDYEHVTMLQER	1xOxidation [M18]	1372581	800775	1.15409e+06	1.48179e+06	1.74773e+06	1.56195e+06	1.35072e+06			1.10409e+06	1.24753e+06	44088.9													1.07409e+06	1.27208e+06	1.13158e+06	1.23452e+06		157289				236740	224541	Used
	High	Q62261	Spectrin beta chain, non-erythrocytic 1 OS=Mus musculus OX=10090 GN=Sptbn1 PE=1 SV=2	IVSSNDVGHDEYSTQSLVK		9.17523e+06	5.19808e+06	5.20476e+06	8.05869e+06	9.76573e+06	5.90556e+06	5.24202e+06	270666	330902	7.1234e+06	9.03422e+06	374086	3.79775e+06	3.64443e+06	1.99476e+06	4.27536e+06	3.98579e+06	1.62179e+06	2.38043e+06	1.9604e+06	3.69852e+06	2.18395e+06	1.76782e+06	2.92519e+06	6.0947e+06	5.81546e+06	5.45076e+06	5.04886e+06	2.99545e+06	3.10825e+06	2.86349e+06	2.84231e+06	4.5451e+06	3.54643e+06	3.92365e+06	Used
	High	Q62261	Spectrin beta chain, non-erythrocytic 1 OS=Mus musculus OX=10090 GN=Sptbn1 PE=1 SV=2	EVVAGSHELGQDYEHVTMLQER	1xDeamidated [Q11]																																				Not Used
	High	Q62261	Spectrin beta chain, non-erythrocytic 1 OS=Mus musculus OX=10090 GN=Sptbn1 PE=1 SV=2	EVVAGSHELGQDYEHVTMLQER		8.68554e+06	8.63226e+06	12086236	1.0437e+07	1.80797e+07	1.70244e+07	8.21159e+06	865092	1.13616e+06	7.16389e+06	1.48168e+07	1.46763e+06	3670391	3.73942e+06	2.43339e+06	3.6318e+06	4.22225e+06	2.1525e+06	2.72328e+06	2.23604e+06	3.85938e+06	2.51037e+06	2.50591e+06	2.98638e+06	1.0064e+07	1.0495e+07	9.68462e+06	9.06023e+06	3.51067e+06	3.04354e+06	3.03941e+06	3.15961e+06	6413171	5.57048e+06	5.41628e+06	Used
	High	Q62261	Spectrin beta chain, non-erythrocytic 1 OS=Mus musculus OX=10090 GN=Sptbn1 PE=1 SV=2	RLVSDGNINSDR		1.82227e+06	1.69954e+06	1.65166e+06	1.79374e+06	2.812e+06	2.61366e+06	1.77364e+06	248057	481831	2.12191e+06	1.99738e+06	425734	154881	566304	766535	1.72437e+06	177092	933451	121236	1.56886e+06	1.35249e+06	1.69453e+06	1.29693e+06	957919	1.57149e+06	1.52125e+06	1.58207e+06	1.3687e+06	1.55645e+06	1.6204e+06	725133	1.92774e+06	452171	206813	1.12525e+06	Used
	High	Q62261	Spectrin beta chain, non-erythrocytic 1 OS=Mus musculus OX=10090 GN=Sptbn1 PE=1 SV=2	IVSSNDVGHDEYSTQSLVK	1xDeamidated [N/Q]		227761		241060	436298					338686																										Used
	High	Q62261	Spectrin beta chain, non-erythrocytic 1 OS=Mus musculus OX=10090 GN=Sptbn1 PE=1 SV=2	DTGNIGQER		5.88342e+06	6.92442e+06	5.59316e+06	6.26584e+06	1.15588e+07	9.96199e+06	2.87746e+06	338229	554244	5.25219e+06	8.52375e+06	970161	2.16114e+06	1805369	1.02242e+06	2.37336e+06	1.82919e+06	1.20819e+06	1.42729e+06	1.29416e+06	2.3294e+06	926550	1.13512e+06	1724152	1.15954e+06	4.63571e+06	4.53187e+06	3.26575e+06	1.22891e+06	1.78677e+06	1.51302e+06	1.56437e+06	435633	3.19649e+06	3.73257e+06	Used
	High	Q62261	Spectrin beta chain, non-erythrocytic 1 OS=Mus musculus OX=10090 GN=Sptbn1 PE=1 SV=2	TKVIESTQDLGNDLAGVMALQR	1xDeamidated [N12]																																				Not Used
	High	Q62261	Spectrin beta chain, non-erythrocytic 1 OS=Mus musculus OX=10090 GN=Sptbn1 PE=1 SV=2	QEKLEQLAR		1412632	1.1186e+06	733156	1.30953e+06	2205490	947943	692044	144820		959936	1.66224e+06	99084.6	649206	566395	579890	709324	852105	379886	507379	466871	599373	516872	357421	476927	831374	720186	815762	833756	581848	644571	483299	486616	603097	599082	446772	Used
	High	Q62261	Spectrin beta chain, non-erythrocytic 1 OS=Mus musculus OX=10090 GN=Sptbn1 PE=1 SV=2	QNLLSQSHAYQQFLR		7.84211e+06	6.41958e+06	1.0337e+07	8.48442e+06	1.61304e+07	1.31572e+07	7.81109e+06	1.19872e+06	1.88752e+06	6.6817e+06	14049958	2.51517e+06	4.72685e+06	4.08181e+06	2.45218e+06	4.30226e+06	3.9417e+06	1.55003e+06	2.53656e+06	1.79603e+06	3.7405e+06	2.68952e+06	2.52052e+06	2.93024e+06	9.83299e+06	8.98567e+06	7.64887e+06	7.07712e+06	3.54456e+06	2.85776e+06	3.58423e+06	3.33763e+06	7.20742e+06	5.55581e+06	5.09717e+06	Used
	High	Q62261	Spectrin beta chain, non-erythrocytic 1 OS=Mus musculus OX=10090 GN=Sptbn1 PE=1 SV=2	VAVVNQIAR		19029580	13218507	13000366	17761152	25004216	18694986	15067231	1.65112e+06	2.7686e+06	16496864	19797348	2968293	7.14679e+06	6141702	3.59659e+06	7025374	7947517	3703846	4.80183e+06	3.89336e+06	6.99034e+06	4.43893e+06	4.45625e+06	5.13388e+06	15058655	12513569	14315728	13725762	5.00149e+06	5487999	5.51734e+06	5.63452e+06	10943788	9786023	9788408	Used
	High	Q62261	Spectrin beta chain, non-erythrocytic 1 OS=Mus musculus OX=10090 GN=Sptbn1 PE=1 SV=2	MPLATSTDHGHNLQTVQLLIK		4.0407e+06	5.58715e+06	1.00629e+07	6.40664e+06	1.45522e+07	1.20933e+07	6.05585e+06	242671	1.20707e+06	5350522	1.05607e+07	1.48862e+06	3.64015e+06	4.2788e+06	2.26279e+06	3.28677e+06	4.04194e+06	1.85435e+06	2.28756e+06	2.24491e+06	4.04138e+06	1.91791e+06	1.96999e+06	2.77918e+06	8.21163e+06	7.56075e+06	4.96405e+06	5.09545e+06	2.61751e+06	2.45612e+06	2.74785e+06	2.73752e+06	4.05173e+06	3.07922e+06	3.83098e+06	Used
	High	Q62261	Spectrin beta chain, non-erythrocytic 1 OS=Mus musculus OX=10090 GN=Sptbn1 PE=1 SV=2	IVSSNDVGHDEYSTQSLVKK		3904908	2.29588e+06	1.67392e+06	2.75956e+06	4581145	2.64539e+06	2.27123e+06		169838	1.93069e+06	3.93842e+06		4.28263e+06	3.06908e+06	2.64556e+06	4.54098e+06	3.22765e+06	2.85002e+06	3.73747e+06	2.75519e+06	3.30688e+06	4.00933e+06	2.42318e+06	3.15629e+06	2.45205e+06	2.10977e+06	2356989	2.0668e+06	2644520	2.94716e+06	3.51402e+06	3914947	1.91709e+06	1.76006e+06	1.56089e+06	Used
	High	Q62261	Spectrin beta chain, non-erythrocytic 1 OS=Mus musculus OX=10090 GN=Sptbn1 PE=1 SV=2	VAHMEFCYQELCQLAAER	2xCarbamidomethyl [C7; C12]	139793	227258	376773	414668	804421	635818	177150		159547	210912	719519		208688	233026		208330	295708	166551			410001		297452	280163	333061	366401	272097	244663	258546	203380	215999	179937	261227	220917	164424	Used
	High	Q62261	Spectrin beta chain, non-erythrocytic 1 OS=Mus musculus OX=10090 GN=Sptbn1 PE=1 SV=2	DTGNIGQERVDTVNNMADELINSGHSDAATIAEWK		81516		245343	299110	748046	615635					634333						80119.3								198816	93301.7	31624.5						241358		53851.5	Used
	High	Q62261	Spectrin beta chain, non-erythrocytic 1 OS=Mus musculus OX=10090 GN=Sptbn1 PE=1 SV=2	MPLATSTDHGHNLQTVQLLIK	1xDeamidated [N12]																																				Not Used
	High	Q62261	Spectrin beta chain, non-erythrocytic 1 OS=Mus musculus OX=10090 GN=Sptbn1 PE=1 SV=2	MPLATSTDHGHNLQTVQLLIK	1xOxidation [M1]																																				Not Used
	High	Q62261	Spectrin beta chain, non-erythrocytic 1 OS=Mus musculus OX=10090 GN=Sptbn1 PE=1 SV=2	RLVSDGNINSDRIQEK		2.29717e+06	1.76226e+06	1.59506e+06	1.88232e+06	3.17104e+06	2.8917e+06	1.48701e+06	166712	404874	2.05118e+06	2.09574e+06	430648	381250	486157	336366	544922	492896	206385		213118	424097	299906	230787	398661	1.68454e+06	1.65444e+06	1608316	1.55268e+06	308499		351618	383551	1.04194e+06	889766	744018	Used
	High	Q62261	Spectrin beta chain, non-erythrocytic 1 OS=Mus musculus OX=10090 GN=Sptbn1 PE=1 SV=2	TKVIESTQDLGNDLAGVMALQR	1xOxidation [M18]	234601			205360	145598		207816																		60752.8											Used
	High	Q62261	Spectrin beta chain, non-erythrocytic 1 OS=Mus musculus OX=10090 GN=Sptbn1 PE=1 SV=2	QRLQALDTGWNELHK		297612	171748	302063	262929	473306	518072	279167			180143	723574					156746									378719	313448	301543	244165							109899	Used
	High	Q62261	Spectrin beta chain, non-erythrocytic 1 OS=Mus musculus OX=10090 GN=Sptbn1 PE=1 SV=2	AQTLPTSVVTITSESSPGK		599349	745469	897546	228772	561304	751326	694101	458689	403523	697597	1.04425e+06	911222					130563				150601				698759	747336	774610	638678					350712	275116	480810	Used
	High	Q62261	Spectrin beta chain, non-erythrocytic 1 OS=Mus musculus OX=10090 GN=Sptbn1 PE=1 SV=2	EQWANLEQLSAIR		7.09391e+06	3.84301e+06	3.6746e+06	6.00695e+06	8.36884e+06	4.98015e+06	4.4893e+06	110802	193324	4.65343e+06	6.67137e+06	181777	2.93784e+06	2.76928e+06	1.85155e+06	3.34867e+06	2.76687e+06	1.50541e+06	2.26817e+06	1.6416e+06	3.24743e+06	2.10223e+06	1.72617e+06	2.20913e+06	4.57011e+06	4.25626e+06	4.17979e+06	3.79709e+06	2.1981e+06	2.32496e+06	2.58889e+06	2.3742e+06	3.1641e+06	2.77013e+06	3.57458e+06	Used
	High	Q62261	Spectrin beta chain, non-erythrocytic 1 OS=Mus musculus OX=10090 GN=Sptbn1 PE=1 SV=2	VDTVNNMADELINSGHSDAATIAEWK	1xDeamidated [N6]; 1xOxidation [M7]																																				Not Used
	High	Q62261	Spectrin beta chain, non-erythrocytic 1 OS=Mus musculus OX=10090 GN=Sptbn1 PE=1 SV=2	QLWGLLIEETEK		184521	167736	374360	287439	419062	436764	201655						2757.4	3433.56	280.593	1933.51	2415.35	2079.64	897.058	1066.32	1665.84				220069	166125	137472	120630	1338.21	1219.35	1429.33	566.501	101339	77196.9		Used
	High	Q62261	Spectrin beta chain, non-erythrocytic 1 OS=Mus musculus OX=10090 GN=Sptbn1 PE=1 SV=2	FQIQDISVETEDNK		334966			207398			157380		48015.2	241639		100232																					473038			Used
	High	Q62261	Spectrin beta chain, non-erythrocytic 1 OS=Mus musculus OX=10090 GN=Sptbn1 PE=1 SV=2	FQIQDISVETEDNKEK		2.37679e+06	1.39773e+06	1.46581e+06	2.06344e+06	2.93135e+06	1.2723e+06	1.31636e+06		52366.2	1.51151e+06	1.8856e+06		972253	863368	672564	1.1257e+06	1.40448e+06	712212	772928	681395	1.56321e+06	599683	610837	660149	1.5788e+06	1.61053e+06	1.34717e+06	1.3687e+06	787101	850937	887666	924336	1.07671e+06	877039	990349	Used
	High	Q62261	Spectrin beta chain, non-erythrocytic 1 OS=Mus musculus OX=10090 GN=Sptbn1 PE=1 SV=2	RENEVLEAWK																																					Not Used
	High	Q62261	Spectrin beta chain, non-erythrocytic 1 OS=Mus musculus OX=10090 GN=Sptbn1 PE=1 SV=2	EGEDMIAEEHFGSEK		1.39171e+06	778077	895776	1.4162e+06	1.47531e+06	707149	885720			854024	1.37693e+06		307008	381435	185467	356003	384589			180159	409812			318653	822849	975328	889255	751335	307870	547792	280883	321890	681754	586502	545330	Used
	High	Q62261	Spectrin beta chain, non-erythrocytic 1 OS=Mus musculus OX=10090 GN=Sptbn1 PE=1 SV=2	IQEKVDSIDDR		1.91058e+06	1.85919e+06	1.80971e+06	1.71337e+06	3.03612e+06	2.75489e+06	1.66205e+06	264657	436090	1.87913e+06	2.2912e+06	479147	573248	686721	417942	581788	840354	373661		235870	649825	229939	420929	345717	1.77945e+06	1.58467e+06	1.55776e+06	1.429e+06	348051	417532	487801	353462	1090863	1.05806e+06	879522	Used
	High	Q62261	Spectrin beta chain, non-erythrocytic 1 OS=Mus musculus OX=10090 GN=Sptbn1 PE=1 SV=2	QRLEMNLGLQK		223483	198084	349216	310196	451012	323895	199327		40512.4	241556	494813					188045	175385			108730	169143	188845	115088		277178	211600	213533	103496	147079				229250			Used
	High	Q62261	Spectrin beta chain, non-erythrocytic 1 OS=Mus musculus OX=10090 GN=Sptbn1 PE=1 SV=2	DASVAEAWLLGQEPYLSSR		7095960	6.97346e+06	6.73041e+06	7.21661e+06	1.13257e+07	1.03168e+07	6.81162e+06	391534	466718	7.49218e+06	1.06382e+07	687920	2.41421e+06	2.46203e+06	1.48736e+06	2.14412e+06	2.70144e+06	1.35666e+06	1.42556e+06	1.57858e+06	2.60518e+06	1.69475e+06	1.7811e+06	1.67291e+06	6.55965e+06	6.87165e+06	5.80705e+06	5.36634e+06	1.88159e+06	1.90384e+06	1.73456e+06	1.88543e+06	4.23488e+06	2794049	3.24099e+06	Used
	High	Q62261	Spectrin beta chain, non-erythrocytic 1 OS=Mus musculus OX=10090 GN=Sptbn1 PE=1 SV=2	DLMLWMEDVIR		600936	435850	821798	635360	932438	776515	436527		145795	419632	397111	172847	286629	250477		396935	261766			203732			272528		206535	140578	71419.5	133610	102251	71022.1	89222.3	60632.1	98369.7	120338		Used
	High	Q62261	Spectrin beta chain, non-erythrocytic 1 OS=Mus musculus OX=10090 GN=Sptbn1 PE=1 SV=2	SLLDACEGRR	1xCarbamidomethyl [C6]	3035685	6393127	6577521	3912015	1.06207e+07	10345852	3.51798e+06	165765	260321	5.05867e+06	8.98437e+06	373434	1.22159e+06	1.59451e+06	615384	1.8439e+06	1.99783e+06	564770	968352	855889	1.79272e+06	1.36374e+06	828733	1.44851e+06	4.74501e+06	4.69735e+06	4978696	4905727	1.77367e+06	1.63497e+06	1.41472e+06	1.34987e+06	3.23353e+06	2.89945e+06	3.0513e+06	Used
	High	Q62261	Spectrin beta chain, non-erythrocytic 1 OS=Mus musculus OX=10090 GN=Sptbn1 PE=1 SV=2	ITDLYTDLR		4.14593e+06	2.6202e+06	2.30201e+06	3.32754e+06	4.71544e+06	2.27762e+06	2.00676e+06	83841.9		2690051	3.48891e+06	129481	1.63895e+06	1.42506e+06	1.07221e+06	1934821	1.97034e+06	792543	1.18739e+06	881451	1.98934e+06	1.00723e+06	971028	1157110	2475580	2.36276e+06	2.14499e+06	2.23689e+06	1.10665e+06	1.30518e+06	1.22219e+06	1.20356e+06	2.0348e+06	1.81265e+06	1.63055e+06	Used
	High	Q62261	Spectrin beta chain, non-erythrocytic 1 OS=Mus musculus OX=10090 GN=Sptbn1 PE=1 SV=2	DVAEEITNYRPTIDTLHEQASALPQAHAESPDVK	1xDeamidated [Q19]					924980					486268			410456		197151	539003	324133		267787		669474		183867	216495							264088	326000				Used
	High	Q62261	Spectrin beta chain, non-erythrocytic 1 OS=Mus musculus OX=10090 GN=Sptbn1 PE=1 SV=2	ESSPVPSPTLDR			361770	221248		464330	422612		376919	185393		501631	836996													364387	379147	350906	279780							139845	Used
	High	Q62261	Spectrin beta chain, non-erythrocytic 1 OS=Mus musculus OX=10090 GN=Sptbn1 PE=1 SV=2	ESSPVPSPTLDRK		89251.3	351971	254938		793258	621220		578816	372305	289342	784263	1.18897e+06	613914	532588	542802	549721	598879	687062	420305	545872	571972	420637	577041	534501	375325	405551	476436	466836	565569	395827	619642	357507	340309	315910	316778	Used
	High	Q62261	Spectrin beta chain, non-erythrocytic 1 OS=Mus musculus OX=10090 GN=Sptbn1 PE=1 SV=2	DVAEEITNYRPTIDTLHEQASALPQAHAESPDVK		1.6223e+06	1.07898e+06	1.71924e+06	2.20241e+06	1.55138e+06	1.15573e+06	1.4042e+06		63602.9	620924	2.01578e+06	114961		339511											1.37036e+06	1.22399e+06	1.17791e+06	761823					448899	1024560	960790	Used
	High	Q62261	Spectrin beta chain, non-erythrocytic 1 OS=Mus musculus OX=10090 GN=Sptbn1 PE=1 SV=2	QEDFMTTMDANEEK		151643	164533		178725			131348																													Used
	High	Q62261	Spectrin beta chain, non-erythrocytic 1 OS=Mus musculus OX=10090 GN=Sptbn1 PE=1 SV=2	QEDFMTTMDANEEKINAVVETGRR						256250	236369					136959								113130																	Used
	High	Q62261	Spectrin beta chain, non-erythrocytic 1 OS=Mus musculus OX=10090 GN=Sptbn1 PE=1 SV=2	TAGYPNVNIHNFTTSWR	1xDeamidated [N]																																				Not Used
	High	Q62261	Spectrin beta chain, non-erythrocytic 1 OS=Mus musculus OX=10090 GN=Sptbn1 PE=1 SV=2	FQIQDISVETEDNKEKK		2.27719e+06	1139679	1.42588e+06	2155876	2.70174e+06	1.37933e+06	1.0802e+06			1.07309e+06	1.57338e+06		740835	792305	528650	1.18937e+06	925166	228523	657266	235339	1.06518e+06	630377	616376	731894	1.41875e+06	1.54541e+06	1.27517e+06	1.42858e+06	711521	776444	626501	288382	1.17924e+06	868598	819169	Used
	High	Q62261	Spectrin beta chain, non-erythrocytic 1 OS=Mus musculus OX=10090 GN=Sptbn1 PE=1 SV=2	EMIDKWEDRWEWLR			102642	85074.4	267471	2.1975e+06	709656					1.59803e+06		510618	332310	98241.7	837660	194692		365485		152838	126543	63331.5		150201	50049.9	36924.5						213632			Used
	High	Q62261	Spectrin beta chain, non-erythrocytic 1 OS=Mus musculus OX=10090 GN=Sptbn1 PE=1 SV=2	KHYASEEIKEK		670069	351773	307317	673636	1.00304e+06	470064	477242	81413.1	97558.2	297514	408750	73444.9	180363	200335	113027	189005	186348	80419.8	136682	104978	258263	119558	158378	231022	157490	315209	623417	693867	149370	141081	132906	174406	102864	389992	461668	Used
	High	Q62261	Spectrin beta chain, non-erythrocytic 1 OS=Mus musculus OX=10090 GN=Sptbn1 PE=1 SV=2	HRPDLIDFDKLK		867400			951146	1.80333e+06	863754				371897	1.22954e+06		692962	449279		542654	548195	293032	455586	226474	600400	527619	414575	450017	747118	667118	449555	382150	335616	375330	440192	468552	686908	372300	424387	Used
	High	Q62261	Spectrin beta chain, non-erythrocytic 1 OS=Mus musculus OX=10090 GN=Sptbn1 PE=1 SV=2	HRPDLIDFDKLKK		303192	122508	266130	440028	3.75399e+06	503364	200629				2.40059e+06		421191			286909	523959	115425	185540	130791	169433	425987			435592	406484	272523	255980		241794			235046	148353	234981	Used
	High	Q62261	Spectrin beta chain, non-erythrocytic 1 OS=Mus musculus OX=10090 GN=Sptbn1 PE=1 SV=2	DVEDEILWVGER		3.6963e+06	3.78468e+06	3.85955e+06	3.53344e+06	5.38858e+06	5.01977e+06	3.37272e+06	390359	620030	4.01504e+06	4.35654e+06	512168	1.21849e+06	1.07168e+06	615192	1.26773e+06	1.09123e+06	584956	814641	760533	1.29507e+06	127513	143160	134056	3.18501e+06	3.0218e+06	4.04689e+06	3.11293e+06	776751	787361	895540	842959	1.75164e+06	1.68455e+06	1.63211e+06	Used
	High	Q62261	Spectrin beta chain, non-erythrocytic 1 OS=Mus musculus OX=10090 GN=Sptbn1 PE=1 SV=2	HKDVAEEITNYRPTIDTLHEQASALPQAHAESPDVK	1xDeamidated [Q/N]														351836	336922		407247		514887	362974	572881	338449		521475					544685	345484	343440			356918	245301	Used
	High	Q62261	Spectrin beta chain, non-erythrocytic 1 OS=Mus musculus OX=10090 GN=Sptbn1 PE=1 SV=2	AFEDEMSGR	1xOxidation [M6]	503749	87511.4		392670	351668	167402	181521			267997	157350															204573	161223	138083								Used
	High	Q62261	Spectrin beta chain, non-erythrocytic 1 OS=Mus musculus OX=10090 GN=Sptbn1 PE=1 SV=2	KHEWEAHNKK		211645	119079	93028.9	337985	217503	94863.3	247046	165196	186051	54919.9	91180.3	214254	68379.7	89093.3	39822.7	63249.8	80125.2	37952.5	34756.5	34397.5	81639.7	45480	61445.1	78021.1	44151.3	108684	370484	377625	61820	52251.1	51400.1	42074.9	14128.5	222619	162391	Used
	High	Q62261	Spectrin beta chain, non-erythrocytic 1 OS=Mus musculus OX=10090 GN=Sptbn1 PE=1 SV=2	AFEDEMSGR		7.38487e+06	3.93918e+06	3.63903e+06	6564061	8489561	4651034	4311938	177755	122259	5.84271e+06	6441291	160413	3.16704e+06	2.73337e+06	1.56994e+06	2.98083e+06	2.92625e+06	1.33308e+06	2.07575e+06	1.38959e+06	2.71232e+06	1.74654e+06	1.57432e+06	2.00421e+06	3486485	4.24694e+06	4.13303e+06	3.8424e+06	2.39924e+06	1.96191e+06	2.09538e+06	2.12523e+06	3368553	3.13515e+06	2944796	Used
	High	Q62261	Spectrin beta chain, non-erythrocytic 1 OS=Mus musculus OX=10090 GN=Sptbn1 PE=1 SV=2	HKDVAEEITNYRPTIDTLHEQASALPQAHAESPDVK		2.32065e+06	1.76486e+06	2.88421e+06	2.97398e+06	5569443	3.59116e+06	1.62931e+06			1.48937e+06	4.4064e+06		3.57054e+06	618599	340742	3.0264e+06	788988		680941	330927	3144023	223226	640867	2.68604e+06	2.6275e+06	2.46302e+06	1.96809e+06	1104639	516940	508005	2.06371e+06	406440	1839266	1.167e+06	1.15833e+06	Used
	High	Q62261	Spectrin beta chain, non-erythrocytic 1 OS=Mus musculus OX=10090 GN=Sptbn1 PE=1 SV=2	LQAAYAGDKADDIQK		1.77624e+06	1.89998e+06	1.73571e+06	1.75126e+06	2.65848e+06	2.26917e+06	1.79347e+06	97902.1	133343	2.03133e+06	1.90527e+06		259751	491457	338717	380174	305410		364786	246525	366366			383816	1.59046e+06	1.37829e+06	1.45265e+06	1.29138e+06		245521	388322	384930	710247	711874	843704	Used
	High	Q62261	Spectrin beta chain, non-erythrocytic 1 OS=Mus musculus OX=10090 GN=Sptbn1 PE=1 SV=2	LPEELGRDQNTVETLQR		4.17146e+06	4.39629e+06	3.93704e+06	3.38923e+06	5.28253e+06	6.69749e+06	3.72314e+06	331327	344551	3.8863e+06	5.23115e+06	401948	1.20024e+06	834660		955230	998686		716991	556170	1.11119e+06	716784	576023	997490	4.02334e+06	4.19692e+06	3.65872e+06	3.4937e+06	825560	867135	653767	849058	2.39366e+06	1.97222e+06	2.29075e+06	Used
	High	Q62261	Spectrin beta chain, non-erythrocytic 1 OS=Mus musculus OX=10090 GN=Sptbn1 PE=1 SV=2	LPEELGR		1.08688e+06	1.17371e+06	1.05994e+06	939348	1.23861e+06	1.38149e+06	907796	87147.8	103815	1.19818e+06	1.19355e+06	111942	272046	102919	359274	277574	154059		206974		316665	165245		259993	987150	802450	766879	789171	260870	356925			501201	482103	533682	Used
	High	Q62261	Spectrin beta chain, non-erythrocytic 1 OS=Mus musculus OX=10090 GN=Sptbn1 PE=1 SV=2	VDKLYAGLK		1.86862e+06	1.80908e+06	1.67402e+06	1.62813e+06	2458173	2321320	1320190	113135	125850	1.87069e+06	2.14845e+06	162917	808695			669102			471982			134599			1.31671e+06	1.32528e+06	1.49959e+06	1.30804e+06							780003	Used
	High	Q62261	Spectrin beta chain, non-erythrocytic 1 OS=Mus musculus OX=10090 GN=Sptbn1 PE=1 SV=2	LVSDGNINSDRIQEKVDSIDDR		1.28565e+06	992848	1530409	1.41442e+06	2.49598e+06	2.17664e+06	1.39354e+06		395472	1.2612e+06	2.06128e+06	362127	561429			244675					237711		208192		1.76596e+06	1.6366e+06	1.46624e+06	1.28938e+06	211035				984833	704221	835689	Used
	High	Q62261	Spectrin beta chain, non-erythrocytic 1 OS=Mus musculus OX=10090 GN=Sptbn1 PE=1 SV=2	EIGQSVDEVEKLIK						118837	270827	111646				297830		80355.1		162732		72800.3	149731	118839		148104		76511.2		115155	92053.1	98636.9	113116					316874	68826.3		Used
	High	Q62261	Spectrin beta chain, non-erythrocytic 1 OS=Mus musculus OX=10090 GN=Sptbn1 PE=1 SV=2	KHKDVAEEITNYRPTIDTLHEQASALPQAHAESPDVK		504739		861742	698261	2.06269e+06	1.40688e+06			62151		1.57837e+06					215355									707148	816968	298385	245747	163038			296318	490294			Used
	High	Q62261	Spectrin beta chain, non-erythrocytic 1 OS=Mus musculus OX=10090 GN=Sptbn1 PE=1 SV=2	LSDGNEYLFQAK		2327079	1.44719e+06	2.03999e+06	1.75381e+06	1.94957e+06	2.25021e+06	1.66551e+06	910207	1.0687e+06	2.01032e+06	1.84629e+06	1.79465e+06	298938	321648		37841.1		26111.9			270158	22213.2	176364	13874	1.64436e+06	1.81638e+06	1.75505e+06	1.43185e+06		18881.4	16461.4	21804.4		851871	709416	Used
	High	Q62261	Spectrin beta chain, non-erythrocytic 1 OS=Mus musculus OX=10090 GN=Sptbn1 PE=1 SV=2	FFWEMAEEEGWIR		24370.8		49455.3	100727	167037	104733	19554.1		28973.5		164959		114053	56666.7		122362	77487.9		63612.5		57049.6		59145.6		46044	34274.5		20062.1		45993.6	47776.9		27664.2			Used
	High	Q62261	Spectrin beta chain, non-erythrocytic 1 OS=Mus musculus OX=10090 GN=Sptbn1 PE=1 SV=2	HRPDLIDFDK		6.94391e+06	3.36755e+06	4.37954e+06	7.5344e+06	1.07434e+07	4.47554e+06	3.80698e+06	1.04307e+06	653067	3.90849e+06	7.50376e+06	305094	4.06048e+06	3.58437e+06	2.2555e+06	4.03857e+06	3.56121e+06	1.89899e+06	3.00472e+06	2310059	3.45388e+06	2.83758e+06	2.60108e+06	2.83574e+06	5.56659e+06	5.15913e+06	4.25983e+06	3.99638e+06	2817083	2.74462e+06	2916191	3.0751e+06	4.3945e+06	3.53594e+06	3.79878e+06	Used
	High	Q62261	Spectrin beta chain, non-erythrocytic 1 OS=Mus musculus OX=10090 GN=Sptbn1 PE=1 SV=2	LQALDTGWNELHK		13258950	11116074	1.27299e+07	1.20643e+07	24158431	2.04709e+07	10460462	2.0063e+06	2.89451e+06	12648104	1.61143e+07	3.44317e+06	5.86608e+06	4.82363e+06	3354630	5.35515e+06	6.79566e+06	3.11039e+06	3.60695e+06	2993414	5.59271e+06	3.36437e+06	3.32362e+06	4.09845e+06	1.32389e+07	1.25832e+07	1.07639e+07	1.13022e+07	4.58887e+06	4.26279e+06	4.81179e+06	4179450	9.96996e+06	8.50709e+06	7.64711e+06	Used
	High	Q62261	Spectrin beta chain, non-erythrocytic 1 OS=Mus musculus OX=10090 GN=Sptbn1 PE=1 SV=2	LSDLQKEAEKLESEHPDQAQAILSR		2.67096e+06	1.44708e+06	2.53234e+06	2.81447e+06	5.30876e+06	4.90961e+06	3.0368e+06	211729	364160	1.40939e+06	5.04465e+06	630419	488607	417436	252086	1257564	1.3148e+06	230752			1.12201e+06	191833	337922	1.31733e+06	2.9867e+06	2.58739e+06	2.16708e+06	2.14125e+06		1.02522e+06	308426	532589	1.97323e+06	1.22664e+06	1.36063e+06	Used
	High	Q62261	Spectrin beta chain, non-erythrocytic 1 OS=Mus musculus OX=10090 GN=Sptbn1 PE=1 SV=2	LQAAYAGDKADDIQKR		2.01383e+07	2.02963e+07	1.86896e+07	1.72929e+07	2.9256e+07	2.80734e+07	1.45165e+07	1.37448e+06	2.02901e+06	2.04897e+07	2.52004e+07	2.15444e+06	5.675e+06	5.60551e+06	3.16561e+06	5.19681e+06	6.4261e+06	2.85892e+06	3.58779e+06	2.85094e+06	5.07927e+06	3.55716e+06	3.50745e+06	4.48826e+06	1.72718e+07	1.68768e+07	1.70429e+07	1.62199e+07	4.76413e+06	4.34495e+06	3.91322e+06	4.18765e+06	1.08588e+07	1.06411e+07	9.24729e+06	Used
	High	Q62261	Spectrin beta chain, non-erythrocytic 1 OS=Mus musculus OX=10090 GN=Sptbn1 PE=1 SV=2	HQILEQAVEDYAETVHQLSK		3.79719e+06	4.6151e+06	7.52301e+06	5.85955e+06	1.24225e+07	1.12981e+07	3.8119e+06	115527	139637	4.555e+06	1.07357e+07	679211	2.98259e+06	2.86105e+06	1.70796e+06	3.37812e+06	3.4011e+06	1.52135e+06	1.91979e+06	2.40215e+06	3.2857e+06	2.21559e+06	2.03619e+06	1.69463e+06	5953527	4.67669e+06	3.43452e+06	2.09941e+06	1.71897e+06	2.16385e+06	2.01259e+06	1.93627e+06	3.72729e+06	2.24011e+06	2.45964e+06	Used
	High	Q62261	Spectrin beta chain, non-erythrocytic 1 OS=Mus musculus OX=10090 GN=Sptbn1 PE=1 SV=2	HRAFEDEMSGR		414073	233988	285325	708561	641741	345067	407983			315775	641432		423967	231306		264310	285192		154940		181410	194067		250881	389190	443131	399811	330536	198613		174702		234676	298500	203430	Used
	High	Q62261	Spectrin beta chain, non-erythrocytic 1 OS=Mus musculus OX=10090 GN=Sptbn1 PE=1 SV=2	NREAASELLMR	1xOxidation [M10]	340770	129565	144414	240434	197486	164127	309956		57775.9	226571	164947														202122	198808	131503	216068		90154						Used
	High	Q62261	Spectrin beta chain, non-erythrocytic 1 OS=Mus musculus OX=10090 GN=Sptbn1 PE=1 SV=2	VQAVVAVAR		1.07768e+07	5.03259e+06	5.02243e+06	7737111	10285605	5518700	5.1003e+06	154640	192515	6.04643e+06	9.23445e+06	191970	4.11712e+06	3.28441e+06	2372880	4379069	3.89102e+06	1.71737e+06	2.95357e+06	2.28316e+06	4.10784e+06	2.54523e+06	2.41974e+06	2922518	5.59753e+06	5.13144e+06	5.35901e+06	4.84257e+06	2.90235e+06	3015241	2.89486e+06	2572236	4401096	3.35962e+06	3588051	Used
	High	Q62261	Spectrin beta chain, non-erythrocytic 1 OS=Mus musculus OX=10090 GN=Sptbn1 PE=1 SV=2	NREAASELLMR		1.10337e+06	1.20944e+06	1.41039e+06	1.387e+06	2.35019e+06	2.12999e+06	1.20184e+06	155858	219419	1.06562e+06	2.01696e+06	285416	531379	341326	173755	480851	612247	145877	199191	245989	544418		242961	407338	1.56014e+06	1.28828e+06	1.34611e+06	1.0859e+06	463529	361240	253612	377798	839272	602786	820597	Used
	High	Q62261	Spectrin beta chain, non-erythrocytic 1 OS=Mus musculus OX=10090 GN=Sptbn1 PE=1 SV=2	ILSSDDYGKDLTSVMR	1xOxidation [M15]	105904	176998	160079		487232	170836		125833		129405						359936									352932		78443.4									Used
[truncated: 82,380 more rows]

## Sheet: Supplementary Table 3
Accession	Description	Peptides	Raw WT_Tg_Nuc_1	Raw WT_Tg_Nuc_2	Raw WT_Tg_Nuc_3	Raw WT_Veh_Nuc_1	Raw WT_Veh_Nuc_2	Raw WT_Veh_Nuc_3	Raw DYT_Tg_Nuc_1	Raw DYT_Tg_Nuc_2	Raw DYT_Tg_Nuc_3	Raw DYT_Veh_Nuc_1	Raw DYT_Veh_Nuc_2	Raw DYT_Veh_Nuc_3	Raw WT_Tg_Cyto_1	Raw WT_Tg_Cyto_2	Raw WT_Tg_Cyto_3	Raw WT_Veh_Cyto_1	Raw WT_Veh_Cyto_2	Raw WT_Veh_Cyto_3	Raw DYT_Tg_Cyto_1	Raw DYT_Tg_Cyto_2	Raw DYT_Tg_Cyto_3	Raw DYT_Veh_Cyto_1	Raw DYT_Veh_Cyto_2	Raw DYT_Veh_Cyto_3	Raw QC_NucPool_1	Raw QC_NucPool_2	Raw QC_NucPool_3	Raw QC_NucPool_4	Raw QC_CytoPool_1	Raw QC_CytoPool_2	Raw QC_CytoPool_3	Raw QC_CytoPool_4	Raw QC_TotalPool_1	Raw QC_TotalPool_2	Raw QC_TotalPool_3	Norm WT_Tg_Nuc_1	Norm WT_Tg_Nuc_2	Norm WT_Tg_Nuc_3	Norm WT_Veh_Nuc_1	Norm WT_Veh_Nuc_2	Norm WT_Veh_Nuc_3	Norm DYT_Tg_Nuc_1	Norm DYT_Tg_Nuc_2	Norm DYT_Tg_Nuc_3	Norm DYT_Veh_Nuc_1	Norm DYT_Veh_Nuc_2	Norm DYT_Veh_Nuc_3
[truncated: 4,801 more rows]
[truncated: 34 more columns]
